# Supplementary material for: Boosting the Piezoelectric Sensitivity of Amino Acid Crystals by Mechanical Annealing for the Engineering of Fully Degradable Force Sensors
Source: Adv Sci (Weinh). 2023 Feb 12;10(11):2207269. doi: 10.1002/advs.202207269 (PMC10104669; doi:10.1002/advs.202207269)
Supplement: Supplementary file 2 — Supporting Information [file ADVS-10-2207269-s004.cif]

data_cyq1
_audit_creation_date               2022-08-08
_audit_creation_method
;
Olex2 1.3
(compiled 2020.11.12 svn.r5f609507 for OlexSys, GUI svn.r6408)
;
_shelx_SHELXL_version_number       '2018/3'
_audit_contact_author_address      ?
_audit_contact_author_email        ?
_audit_contact_author_name         ''
_audit_contact_author_phone        ?
_publ_contact_author_id_orcid      ?
_publ_section_references
;
Dolomanov, O.V., Bourhis, L.J., Gildea, R.J, Howard, J.A.K. & Puschmann, H.
 (2009), J. Appl. Cryst. 42, 339-341.

Sheldrick, G.M. (2015). Acta Cryst. C71, 3-8.
;
_chemical_name_common              ?
_chemical_name_systematic          ?
_chemical_formula_moiety           'C6 H13 N O2'
_chemical_formula_sum              'C6 H13 N O2'
_chemical_formula_weight           131.17
_chemical_absolute_configuration   .
_chemical_melting_point            ?
loop_
  _atom_type_symbol
  _atom_type_description
  _atom_type_scat_dispersion_real
  _atom_type_scat_dispersion_imag
  _atom_type_scat_source
 'C' 'C' 0.0181 0.0091 'International Tables Vol C Tables 4.2.6.8 and 6.1.1.4'
 'H' 'H' 0.0000 0.0000 'International Tables Vol C Tables 4.2.6.8 and 6.1.1.4'
 'N' 'N' 0.0311 0.0180 'International Tables Vol C Tables 4.2.6.8 and 6.1.1.4'
 'O' 'O' 0.0492 0.0322 'International Tables Vol C Tables 4.2.6.8 and 6.1.1.4'

_shelx_space_group_comment
;
The symmetry employed for this shelxl refinement is uniquely defined
by the following loop, which should always be used as a source of
symmetry information in preference to the above space-group names.
They are only intended as comments.
;
_space_group_crystal_system        'monoclinic'
_space_group_IT_number             4
_space_group_name_H-M_alt          'P 1 21 1'
_space_group_name_Hall             'P 2yb'
loop_
  _space_group_symop_operation_xyz
 'x, y, z'
 '-x, y+1/2, -z'

_cell_length_a                     9.6818(2)
_cell_length_b                     5.28470(10)
_cell_length_c                     13.9630(3)
_cell_angle_alpha                  90
_cell_angle_beta                   96.031(2)
_cell_angle_gamma                  90
_cell_volume                       710.47(3)
_cell_formula_units_Z              4
_cell_measurement_reflns_used      6358
_cell_measurement_temperature      170.00(10)
_cell_measurement_theta_max        78.2270
_cell_measurement_theta_min        3.1690
_shelx_estimated_absorpt_T_max     0.929
_shelx_estimated_absorpt_T_min     0.909
_exptl_absorpt_coefficient_mu      0.748
_exptl_absorpt_correction_T_max    1.00000
_exptl_absorpt_correction_T_min    0.25380
_exptl_absorpt_correction_type     multi-scan
_exptl_absorpt_process_details
;
CrysAlisPro 1.171.41.93a (Rigaku Oxford Diffraction, 2020)
Empirical absorption correction using spherical harmonics,
implemented in SCALE3 ABSPACK scaling algorithm.
;
_exptl_absorpt_special_details     ?
_exptl_crystal_colour              colourless
_exptl_crystal_colour_primary      colourless
_exptl_crystal_density_diffrn      1.226
_exptl_crystal_density_meas        ?
_exptl_crystal_density_method      ?
_exptl_crystal_description         block
_exptl_crystal_F_000               288
_exptl_crystal_size_max            0.13
_exptl_crystal_size_mid            0.12
_exptl_crystal_size_min            0.1
_exptl_transmission_factor_max     ?
_exptl_transmission_factor_min     ?
_diffrn_reflns_av_R_equivalents    ?
_diffrn_reflns_av_unetI/netI       0.0115
_diffrn_reflns_Laue_measured_fraction_full  0.995
_diffrn_reflns_Laue_measured_fraction_max  0.948
_diffrn_reflns_limit_h_max         12
_diffrn_reflns_limit_h_min         -12
_diffrn_reflns_limit_k_max         6
_diffrn_reflns_limit_k_min         -5
_diffrn_reflns_limit_l_max         17
_diffrn_reflns_limit_l_min         -17
_diffrn_reflns_number              5602
_diffrn_reflns_point_group_measured_fraction_full  0.978
_diffrn_reflns_point_group_measured_fraction_max  0.904
_diffrn_reflns_theta_full          67.684
_diffrn_reflns_theta_max           78.932
_diffrn_reflns_theta_min           3.183
_diffrn_ambient_environment        N~2~
_diffrn_ambient_temperature        170.00(10)
_diffrn_detector                   'CCD area detector'
_diffrn_detector_area_resol_mean   5.6
_diffrn_detector_type              'Bruker SMART CCD 6000 area detector'
_diffrn_measured_fraction_theta_full  0.995
_diffrn_measured_fraction_theta_max  0.948
_diffrn_measurement_details
;
List of Runs (angles in degrees, time in seconds):

  # Type    Start    End  Width  t~exp~   \w     \q     \k     \f   Frames
--------------------------------------------------------------------------
  1  \f    154.25 334.25   1.00    1.00 -25.75   0.00  73.76    --   180
  2  \w    166.21 290.71   0.50   10.20    --  -98.11 -59.25 110.08  249
  3  \w    166.21 290.71   0.50   10.20    --  -98.11 -59.25-159.92  249
  4  \w     -1.76 118.24   0.50    5.00    --   27.50  59.25 -20.08  240
  5  \w    199.99 326.49   0.50   13.00    -- -113.11  89.85 -32.67  253
  6  \w     -7.41  89.09   0.50    5.30    --   42.50 -89.85  32.66  193
  7  \f   -339.92  20.08   0.50   10.20 -69.04 -98.11 -59.25    --   720
  8  \w    151.21 275.71   0.50   13.00    -- -113.11 -59.25 148.08  249
  9  \w     38.85 158.85   0.50    6.70    --   68.11  59.25  69.92  240
 10  \w    151.21 275.71   0.50   13.00    -- -113.11 -59.25-115.92  249
 11  \w     38.85 158.85   0.50    6.70    --   68.11  59.25 -20.08  240
 12  \f   -339.92  20.08   0.50    8.10 -54.04 -83.11 -59.25    --   720
 13  \w    151.21 275.71   0.50   13.00    -- -113.11 -59.25-179.92  249
 14  \w     13.24 133.24   0.50    5.30    --   42.50  59.25 -20.08  240
;
_diffrn_measurement_device         'three-circle diffractometer'
_diffrn_measurement_device_type    'Bruker SMART CCD 6000 area detector'
_diffrn_measurement_method         '\w scans'
_diffrn_orient_matrix_type        
 'CrysAlisPro convention (1999,Acta A55,543-557)'
_diffrn_orient_matrix_UB_11        0.1252542000
_diffrn_orient_matrix_UB_12        0.0288164000
_diffrn_orient_matrix_UB_13        0.0769798000
_diffrn_orient_matrix_UB_21        0.0991510000
_diffrn_orient_matrix_UB_22        -0.0143093000
_diffrn_orient_matrix_UB_23        -0.0791084000
_diffrn_orient_matrix_UB_31        -0.0073804000
_diffrn_orient_matrix_UB_32        0.2898540000
_diffrn_orient_matrix_UB_33        -0.0114092000
_diffrn_radiation_monochromator    graphite
_diffrn_radiation_probe            x-ray
_diffrn_radiation_type             'Cu K\a'
_diffrn_radiation_wavelength       1.54184
_diffrn_source                     'sealed X-ray tube'
_diffrn_source_target              Mo
_diffrn_source_type                'Enhance (Cu) X-ray Source'
_reflns_Friedel_coverage           0.717
_reflns_Friedel_fraction_full      0.957
_reflns_Friedel_fraction_max       0.849
_reflns_number_gt                  5240
_reflns_number_total               5602
_reflns_special_details
;
 _reflns_Friedel_fraction is defined as the number of unique
 Friedel pairs measured divided by the number that would be
 possible theoretically, ignoring centric projections and
 systematic absences. Completness statistics refer to single and
 composite reflections containing twin component 1 only.
;
_reflns_threshold_expression       'I > 2\s(I)'
_computing_cell_refinement         'CrysAlisPro 1.171.41.93a (Rigaku OD, 2020)'
_computing_data_collection         'CrysAlisPro 1.171.41.93a (Rigaku OD, 2020)'
_computing_data_reduction          'CrysAlisPro 1.171.41.93a (Rigaku OD, 2020)'
_computing_molecular_graphics      'Olex2 1.3 (Dolomanov et al., 2009)'
_computing_publication_material    'Olex2 1.3 (Dolomanov et al., 2009)'
_computing_structure_refinement    'SHELXL 2018/3 (Sheldrick, 2015)'
_computing_structure_solution      'SHELXT  (Sheldrick, 2015)'
_refine_diff_density_max           0.422
_refine_diff_density_min           -0.389
_refine_diff_density_rms           0.093
_refine_ls_abs_structure_details
;
 Classical Flack method preferred over Parsons because s.u. lower.
;
_refine_ls_abs_structure_Flack     -0.60(15)
_refine_ls_extinction_coef         .
_refine_ls_extinction_method       none
_refine_ls_goodness_of_fit_ref     1.073
_refine_ls_hydrogen_treatment      constr
_refine_ls_matrix_type             full
_refine_ls_number_parameters       170
_refine_ls_number_reflns           5602
_refine_ls_number_restraints       1
_refine_ls_R_factor_all            0.0726
_refine_ls_R_factor_gt             0.0711
_refine_ls_restrained_S_all        1.073
_refine_ls_shift/su_max            0.000
_refine_ls_shift/su_mean           0.000
_refine_ls_structure_factor_coef   Fsqd
_refine_ls_weighting_details      
 'w=1/[\s^2^(Fo^2^)+(0.1636P)^2^+0.0155P] where P=(Fo^2^+2Fc^2^)/3'
_refine_ls_weighting_scheme        calc
_refine_ls_wR_factor_gt            0.1922
_refine_ls_wR_factor_ref           0.1933
_refine_special_details
;
 Refined as a 2-component twin.
;
_olex2_refinement_description
;
1. Twinned data refinement
 Scales: 0.761(2)
 0.239(2)
2. Fixed Uiso
 At 1.2 times of:
  All C(H) groups, All C(H,H) groups, All N(H,H,H) groups
 At 1.5 times of:
  All C(H,H,H) groups
3.a Ternary CH refined with riding coordinates:
 C009(H009), C00A(H00P), C00B(H00Q), C00D(H00G)
3.b Secondary CH2 refined with riding coordinates:
 C00E(H00H,H00I), C00G(H00R,H00S)
3.c Idealised Me refined as rotating group:
 N005(H00A,H00B,H00C), N006(H00M,H00N,H00O), C00C(H00D,H00E,H00F), C00F(H00J,
 H00K,H00L), C00H(H00T,H00U,H00V), C00I(H00W,H00X,H00Y)
;
_atom_sites_solution_hydrogens     geom
_atom_sites_solution_primary       ?
_atom_sites_solution_secondary     ?
loop_
  _atom_site_label
  _atom_site_type_symbol
  _atom_site_fract_x
  _atom_site_fract_y
  _atom_site_fract_z
  _atom_site_U_iso_or_equiv
  _atom_site_adp_type
  _atom_site_occupancy
  _atom_site_site_symmetry_order
  _atom_site_calc_flag
  _atom_site_refinement_flags_posn
  _atom_site_refinement_flags_adp
  _atom_site_refinement_flags_occupancy
  _atom_site_disorder_assembly
  _atom_site_disorder_group
 O001 O -0.1168(2) -0.3605(5) -0.91254(16) 0.0252(6) Uani 1 1 d . . . . .
 O002 O -0.6269(2) 0.2147(5) -0.90858(17) 0.0254(6) Uani 1 1 d . . . . .
 O003 O -0.1865(2) 0.0152(5) -0.86399(18) 0.0278(6) Uani 1 1 d . . . . .
 O004 O -0.7044(3) 0.6049(5) -0.8844(2) 0.0343(7) Uani 1 1 d . . . . .
 N005 N -0.3669(3) -0.5720(6) -0.91954(19) 0.0217(6) Uani 1 1 d . . . . .
 H00A H -0.360681 -0.545203 -0.983327 0.026 Uiso 1 1 calc R U . . .
 H00B H -0.451898 -0.637215 -0.911503 0.026 Uiso 1 1 calc R U . . .
 H00C H -0.299730 -0.682846 -0.896145 0.026 Uiso 1 1 calc R U . . .
 N006 N -0.8884(3) 0.0264(6) -0.8951(2) 0.0270(7) Uani 1 1 d . . . . .
 H00M H -0.893465 0.063917 -0.958977 0.032 Uiso 1 1 calc R U . . .
 H00N H -0.973979 -0.019031 -0.879645 0.032 Uiso 1 1 calc R U . . .
 H00O H -0.827968 -0.103777 -0.881690 0.032 Uiso 1 1 calc R U . . .
 C007 C -0.2062(3) -0.2135(7) -0.8835(2) 0.0212(7) Uani 1 1 d . . . . .
 C008 C -0.7143(3) 0.3696(7) -0.8814(2) 0.0233(7) Uani 1 1 d . . . . .
 C009 C -0.3631(3) -0.3653(7) -0.7583(2) 0.0240(7) Uani 1 1 d . . . . .
 H009 H -0.439530 -0.490397 -0.753299 0.029 Uiso 1 1 calc R U . . .
 C00A C -0.7979(3) 0.1778(8) -0.7314(2) 0.0269(8) Uani 1 1 d . . . . .
 H00P H -0.720909 0.051265 -0.730263 0.032 Uiso 1 1 calc R U . . .
 C00B C -0.8389(3) 0.2531(7) -0.8376(2) 0.0244(7) Uani 1 1 d . . . . .
 H00Q H -0.915573 0.380639 -0.840406 0.029 Uiso 1 1 calc R U . . .
 C00C C -0.2305(4) -0.4751(8) -0.7040(3) 0.0314(8) Uani 1 1 d . . . . .
 H00D H -0.197896 -0.617783 -0.740436 0.047 Uiso 1 1 calc R U . . .
 H00E H -0.250464 -0.533533 -0.640317 0.047 Uiso 1 1 calc R U . . .
 H00F H -0.158551 -0.344100 -0.696698 0.047 Uiso 1 1 calc R U . . .
 C00D C -0.3479(3) -0.3275(6) -0.8666(2) 0.0213(7) Uani 1 1 d . . . . .
 H00G H -0.422103 -0.208213 -0.893648 0.026 Uiso 1 1 calc R U . . .
 C00E C -0.4071(4) -0.1167(9) -0.7148(3) 0.0370(9) Uani 1 1 d . . . . .
 H00H H -0.493587 -0.057042 -0.752184 0.044 Uiso 1 1 calc R U . . .
 H00I H -0.334338 0.011671 -0.721654 0.044 Uiso 1 1 calc R U . . .
 C00F C -0.4319(5) -0.1337(12) -0.6087(3) 0.0485(12) Uani 1 1 d . . . . .
 H00J H -0.504329 -0.259452 -0.600989 0.073 Uiso 1 1 calc R U . . .
 H00K H -0.461591 0.031673 -0.586611 0.073 Uiso 1 1 calc R U . . .
 H00L H -0.345679 -0.184398 -0.570423 0.073 Uiso 1 1 calc R U . . .
 C00G C -0.9181(4) 0.0527(12) -0.6872(3) 0.0483(13) Uani 1 1 d . . . . .
 H00R H -0.944235 -0.103950 -0.723586 0.058 Uiso 1 1 calc R U . . .
 H00S H -0.999114 0.167943 -0.694784 0.058 Uiso 1 1 calc R U . . .
 C00H C -0.8864(5) -0.0140(12) -0.5806(3) 0.0513(13) Uani 1 1 d . . . . .
 H00T H -0.796683 -0.100928 -0.570346 0.077 Uiso 1 1 calc R U . . .
 H00U H -0.959473 -0.125098 -0.560952 0.077 Uiso 1 1 calc R U . . .
 H00V H -0.882872 0.141326 -0.542025 0.077 Uiso 1 1 calc R U . . .
 C00I C -0.7428(8) 0.4053(14) -0.6739(3) 0.073(2) Uani 1 1 d . . . . .
 H00W H -0.672990 0.491397 -0.708193 0.110 Uiso 1 1 calc R U . . .
 H00X H -0.700294 0.350034 -0.610588 0.110 Uiso 1 1 calc R U . . .
 H00Y H -0.819340 0.521964 -0.665770 0.110 Uiso 1 1 calc R U . . .

loop_
  _atom_site_aniso_label
  _atom_site_aniso_U_11
  _atom_site_aniso_U_22
  _atom_site_aniso_U_33
  _atom_site_aniso_U_23
  _atom_site_aniso_U_13
  _atom_site_aniso_U_12
 O001 0.0142(10) 0.0305(15) 0.0311(12) -0.0021(10) 0.0038(8) -0.0006(9)
 O002 0.0154(10) 0.0282(13) 0.0334(12) -0.0038(9) 0.0057(8) -0.0064(9)
 O003 0.0198(11) 0.0253(14) 0.0384(13) -0.0018(10) 0.0035(9) -0.0050(10)
 O004 0.0293(13) 0.0262(16) 0.0480(16) 0.0009(11) 0.0074(11) -0.0049(10)
 N005 0.0148(12) 0.0247(15) 0.0255(12) 0.0001(10) 0.0014(9) -0.0040(10)
 N006 0.0176(12) 0.0351(18) 0.0277(13) 0.0052(12) 0.0004(10) -0.0097(12)
 C007 0.0125(13) 0.0285(18) 0.0221(14) 0.0018(11) -0.0006(10) -0.0022(12)
 C008 0.0164(15) 0.0293(19) 0.0244(15) -0.0014(12) 0.0029(11) -0.0025(12)
 C009 0.0195(15) 0.0284(18) 0.0243(15) -0.0006(12) 0.0027(11) -0.0028(13)
 C00A 0.0189(14) 0.034(2) 0.0277(16) 0.0002(13) 0.0032(11) -0.0001(14)
 C00B 0.0138(13) 0.0300(19) 0.0302(16) 0.0011(13) 0.0053(11) 0.0000(12)
 C00C 0.0283(17) 0.037(2) 0.0282(16) 0.0024(14) -0.0020(13) 0.0026(15)
 C00D 0.0121(13) 0.0260(18) 0.0257(15) -0.0002(12) 0.0010(10) 0.0001(12)
 C00E 0.0333(19) 0.043(2) 0.0359(19) -0.0038(17) 0.0081(15) 0.0087(17)
 C00F 0.046(2) 0.065(3) 0.035(2) -0.012(2) 0.0095(17) 0.007(2)
 C00G 0.0256(18) 0.082(4) 0.038(2) 0.019(2) 0.0044(15) -0.008(2)
 C00H 0.049(3) 0.071(4) 0.034(2) 0.008(2) 0.0096(18) -0.007(2)
 C00I 0.124(6) 0.064(4) 0.031(2) -0.010(2) 0.009(3) -0.047(4)

_geom_special_details
;
 All esds (except the esd in the dihedral angle between two l.s. planes)
 are estimated using the full covariance matrix.  The cell esds are taken
 into account individually in the estimation of esds in distances, angles
 and torsion angles; correlations between esds in cell parameters are only
 used when they are defined by crystal symmetry.  An approximate (isotropic)
 treatment of cell esds is used for estimating esds involving l.s. planes.
;
loop_
  _geom_bond_atom_site_label_1
  _geom_bond_atom_site_label_2
  _geom_bond_distance
  _geom_bond_site_symmetry_2
  _geom_bond_publ_flag
 O001 C007 1.261(4) . ?
 O002 C008 1.264(4) . ?
 O003 C007 1.249(5) . ?
 O004 C008 1.249(5) . ?
 N005 H00A 0.9100 . ?
 N005 H00B 0.9100 . ?
 N005 H00C 0.9100 . ?
 N005 C00D 1.491(4) . ?
 N006 H00M 0.9100 . ?
 N006 H00N 0.9100 . ?
 N006 H00O 0.9100 . ?
 N006 C00B 1.492(5) . ?
 C007 C00D 1.539(4) . ?
 C008 C00B 1.537(4) . ?
 C009 H009 1.0000 . ?
 C009 C00C 1.535(4) . ?
 C009 C00D 1.547(4) . ?
 C009 C00E 1.527(6) . ?
 C00A H00P 1.0000 . ?
 C00A C00B 1.547(5) . ?
 C00A C00G 1.524(5) . ?
 C00A C00I 1.511(6) . ?
 C00B H00Q 1.0000 . ?
 C00C H00D 0.9800 . ?
 C00C H00E 0.9800 . ?
 C00C H00F 0.9800 . ?
 C00D H00G 1.0000 . ?
 C00E H00H 0.9900 . ?
 C00E H00I 0.9900 . ?
 C00E C00F 1.528(5) . ?
 C00F H00J 0.9800 . ?
 C00F H00K 0.9800 . ?
 C00F H00L 0.9800 . ?
 C00G H00R 0.9900 . ?
 C00G H00S 0.9900 . ?
 C00G C00H 1.530(5) . ?
 C00H H00T 0.9800 . ?
 C00H H00U 0.9800 . ?
 C00H H00V 0.9800 . ?
 C00I H00W 0.9800 . ?
 C00I H00X 0.9800 . ?
 C00I H00Y 0.9800 . ?

loop_
  _geom_angle_atom_site_label_1
  _geom_angle_atom_site_label_2
  _geom_angle_atom_site_label_3
  _geom_angle
  _geom_angle_site_symmetry_1
  _geom_angle_site_symmetry_3
  _geom_angle_publ_flag
 H00A N005 H00B 109.5 . . ?
 H00A N005 H00C 109.5 . . ?
 H00B N005 H00C 109.5 . . ?
 C00D N005 H00A 109.5 . . ?
 C00D N005 H00B 109.5 . . ?
 C00D N005 H00C 109.5 . . ?
 H00M N006 H00N 109.5 . . ?
 H00M N006 H00O 109.5 . . ?
 H00N N006 H00O 109.5 . . ?
 C00B N006 H00M 109.5 . . ?
 C00B N006 H00N 109.5 . . ?
 C00B N006 H00O 109.5 . . ?
 O001 C007 C00D 117.4(3) . . ?
 O003 C007 O001 124.9(3) . . ?
 O003 C007 C00D 117.6(3) . . ?
 O002 C008 C00B 116.0(3) . . ?
 O004 C008 O002 125.4(3) . . ?
 O004 C008 C00B 118.6(3) . . ?
 C00C C009 H009 107.6 . . ?
 C00C C009 C00D 111.7(3) . . ?
 C00D C009 H009 107.6 . . ?
 C00E C009 H009 107.6 . . ?
 C00E C009 C00C 112.5(3) . . ?
 C00E C009 C00D 109.7(3) . . ?
 C00B C00A H00P 107.6 . . ?
 C00G C00A H00P 107.6 . . ?
 C00G C00A C00B 111.7(3) . . ?
 C00I C00A H00P 107.6 . . ?
 C00I C00A C00B 110.2(4) . . ?
 C00I C00A C00G 111.9(4) . . ?
 N006 C00B C008 109.2(3) . . ?
 N006 C00B C00A 110.2(3) . . ?
 N006 C00B H00Q 109.0 . . ?
 C008 C00B C00A 110.5(3) . . ?
 C008 C00B H00Q 109.0 . . ?
 C00A C00B H00Q 109.0 . . ?
 C009 C00C H00D 109.5 . . ?
 C009 C00C H00E 109.5 . . ?
 C009 C00C H00F 109.5 . . ?
 H00D C00C H00E 109.5 . . ?
 H00D C00C H00F 109.5 . . ?
 H00E C00C H00F 109.5 . . ?
 N005 C00D C007 109.2(3) . . ?
 N005 C00D C009 110.7(3) . . ?
 N005 C00D H00G 108.2 . . ?
 C007 C00D C009 112.3(2) . . ?
 C007 C00D H00G 108.2 . . ?
 C009 C00D H00G 108.2 . . ?
 C009 C00E H00H 108.6 . . ?
 C009 C00E H00I 108.6 . . ?
 C009 C00E C00F 114.4(4) . . ?
 H00H C00E H00I 107.6 . . ?
 C00F C00E H00H 108.6 . . ?
 C00F C00E H00I 108.6 . . ?
 C00E C00F H00J 109.5 . . ?
 C00E C00F H00K 109.5 . . ?
 C00E C00F H00L 109.5 . . ?
 H00J C00F H00K 109.5 . . ?
 H00J C00F H00L 109.5 . . ?
 H00K C00F H00L 109.5 . . ?
 C00A C00G H00R 108.7 . . ?
 C00A C00G H00S 108.7 . . ?
 C00A C00G C00H 114.2(3) . . ?
 H00R C00G H00S 107.6 . . ?
 C00H C00G H00R 108.7 . . ?
 C00H C00G H00S 108.7 . . ?
 C00G C00H H00T 109.5 . . ?
 C00G C00H H00U 109.5 . . ?
 C00G C00H H00V 109.5 . . ?
 H00T C00H H00U 109.5 . . ?
 H00T C00H H00V 109.5 . . ?
 H00U C00H H00V 109.5 . . ?
 C00A C00I H00W 109.5 . . ?
 C00A C00I H00X 109.5 . . ?
 C00A C00I H00Y 109.5 . . ?
 H00W C00I H00X 109.5 . . ?
 H00W C00I H00Y 109.5 . . ?
 H00X C00I H00Y 109.5 . . ?

loop_
  _geom_torsion_atom_site_label_1
  _geom_torsion_atom_site_label_2
  _geom_torsion_atom_site_label_3
  _geom_torsion_atom_site_label_4
  _geom_torsion
  _geom_torsion_site_symmetry_1
  _geom_torsion_site_symmetry_2
  _geom_torsion_site_symmetry_3
  _geom_torsion_site_symmetry_4
  _geom_torsion_publ_flag
 O001 C007 C00D N005 -19.1(4) . . . . ?
 O001 C007 C00D C009 104.1(3) . . . . ?
 O002 C008 C00B N006 -41.2(4) . . . . ?
 O002 C008 C00B C00A 80.1(4) . . . . ?
 O003 C007 C00D N005 163.5(3) . . . . ?
 O003 C007 C00D C009 -73.3(4) . . . . ?
 O004 C008 C00B N006 141.1(3) . . . . ?
 O004 C008 C00B C00A -97.5(4) . . . . ?
 C00B C00A C00G C00H -177.0(5) . . . . ?
 C00C C009 C00D N005 79.4(3) . . . . ?
 C00C C009 C00D C007 -42.9(4) . . . . ?
 C00C C009 C00E C00F -57.5(5) . . . . ?
 C00D C009 C00E C00F 177.4(3) . . . . ?
 C00E C009 C00D N005 -155.1(3) . . . . ?
 C00E C009 C00D C007 82.5(3) . . . . ?
 C00G C00A C00B N006 -57.1(4) . . . . ?
 C00G C00A C00B C008 -177.9(4) . . . . ?
 C00I C00A C00B N006 177.9(4) . . . . ?
 C00I C00A C00B C008 57.2(5) . . . . ?
 C00I C00A C00G C00H -53.0(7) . . . . ?

_shelx_res_file
;
TITL 999_twin1_hklf4_a.res in P2(1)
    cyq1.res
    created by SHELXL-2018/3 at 11:10:50 on 08-Aug-2022
REM Old TITL 999_twin1_hklf4 in P2(1)
REM SHELXT solution in P2(1)
REM R1 0.129, Rweak 0.033, Alpha 0.003, Orientation as input
REM Flack x = -5.932 ( 1.515 ) from Parsons' quotients
REM Formula found by SHELXT: C12 N O5
CELL 1.54184 9.6818 5.2847 13.963 90 96.031 90
ZERR 4 0.0002 0.0001 0.0003 0 0.002 0
LATT -1
SYMM -X,0.5+Y,-Z
SFAC C H N O
UNIT 24 52 4 8

L.S. 20 0 0
PLAN  4
SIZE 0.1 0.12 0.13
TEMP -103
CONF
BOND $H
list 4
MORE -1
fmap 2 53
acta
REM <olex2.extras>
REM <HklSrc "%.\\CYQ1.hkl">
REM </olex2.extras>

WGHT    0.163600    0.015500
BASF   0.23930
FVAR      15.48688
O001  4   -0.116844   -0.360509   -0.912540    11.00000    0.01422    0.03050 =
         0.03114   -0.00211    0.00382   -0.00059
O002  4   -0.626903    0.214689   -0.908577    11.00000    0.01537    0.02818 =
         0.03339   -0.00381    0.00572   -0.00644
O003  4   -0.186546    0.015232   -0.863992    11.00000    0.01980    0.02531 =
         0.03840   -0.00177    0.00352   -0.00499
O004  4   -0.704379    0.604937   -0.884389    11.00000    0.02928    0.02621 =
         0.04800    0.00087    0.00742   -0.00490
N005  3   -0.366895   -0.572002   -0.919544    11.00000    0.01480    0.02467 =
         0.02547    0.00006    0.00137   -0.00403
AFIX 137
H00A  2   -0.360681   -0.545203   -0.983327    11.00000   -1.20000
H00B  2   -0.451898   -0.637215   -0.911503    11.00000   -1.20000
H00C  2   -0.299730   -0.682846   -0.896145    11.00000   -1.20000
AFIX   0

N006  3   -0.888415    0.026444   -0.895094    11.00000    0.01762    0.03508 =
         0.02773    0.00521    0.00036   -0.00971
AFIX 137
H00M  2   -0.893465    0.063917   -0.958977    11.00000   -1.20000
H00N  2   -0.973979   -0.019031   -0.879645    11.00000   -1.20000
H00O  2   -0.827968   -0.103777   -0.881690    11.00000   -1.20000
AFIX   0

C007  1   -0.206199   -0.213476   -0.883460    11.00000    0.01253    0.02847 =
         0.02210    0.00176   -0.00064   -0.00221
C008  1   -0.714281    0.369557   -0.881386    11.00000    0.01638    0.02929 =
         0.02443   -0.00143    0.00287   -0.00252
C009  1   -0.363148   -0.365276   -0.758342    11.00000    0.01950    0.02838 =
         0.02431   -0.00058    0.00275   -0.00277
AFIX  13
H009  2   -0.439530   -0.490397   -0.753299    11.00000   -1.20000
AFIX   0

C00A  1   -0.797855    0.177806   -0.731379    11.00000    0.01893    0.03420 =
         0.02767    0.00020    0.00318   -0.00012
AFIX  13
H00P  2   -0.720909    0.051265   -0.730263    11.00000   -1.20000
AFIX   0
C00B  1   -0.838942    0.253128   -0.837645    11.00000    0.01376    0.02997 =
         0.03024    0.00107    0.00525   -0.00004
AFIX  13
H00Q  2   -0.915573    0.380639   -0.840406    11.00000   -1.20000
AFIX   0

C00C  1   -0.230529   -0.475099   -0.704041    11.00000    0.02826    0.03655 =
         0.02818    0.00245   -0.00202    0.00259
AFIX 137
H00D  2   -0.197896   -0.617783   -0.740436    11.00000   -1.50000
H00E  2   -0.250464   -0.533533   -0.640317    11.00000   -1.50000
H00F  2   -0.158551   -0.344100   -0.696698    11.00000   -1.50000
AFIX   0
C00D  1   -0.347851   -0.327480   -0.866559    11.00000    0.01214    0.02596 =
         0.02568   -0.00017    0.00104    0.00009
AFIX  13
H00G  2   -0.422103   -0.208213   -0.893648    11.00000   -1.20000
AFIX   0
C00E  1   -0.407149   -0.116655   -0.714816    11.00000    0.03329    0.04285 =
         0.03588   -0.00384    0.00813    0.00867
AFIX  23
H00H  2   -0.493587   -0.057042   -0.752184    11.00000   -1.20000
H00I  2   -0.334338    0.011671   -0.721654    11.00000   -1.20000
AFIX   0
C00F  1   -0.431908   -0.133741   -0.608690    11.00000    0.04648    0.06457 =
         0.03543   -0.01235    0.00946    0.00687
AFIX 137
H00J  2   -0.504329   -0.259452   -0.600989    11.00000   -1.50000
H00K  2   -0.461591    0.031673   -0.586611    11.00000   -1.50000
H00L  2   -0.345679   -0.184398   -0.570423    11.00000   -1.50000
AFIX   0

C00G  1   -0.918078    0.052716   -0.687244    11.00000    0.02560    0.08169 =
         0.03792    0.01886    0.00442   -0.00758
AFIX  23
H00R  2   -0.944235   -0.103950   -0.723586    11.00000   -1.20000
H00S  2   -0.999114    0.167943   -0.694784    11.00000   -1.20000
AFIX   0
C00H  1   -0.886432   -0.013992   -0.580551    11.00000    0.04949    0.07125 =
         0.03419    0.00797    0.00961   -0.00740
AFIX 137
H00T  2   -0.796683   -0.100928   -0.570346    11.00000   -1.50000
H00U  2   -0.959473   -0.125098   -0.560952    11.00000   -1.50000
H00V  2   -0.882872    0.141326   -0.542025    11.00000   -1.50000
AFIX   0
C00I  1   -0.742782    0.405284   -0.673936    11.00000    0.12448    0.06442 =
         0.03129   -0.00973    0.00913   -0.04695
AFIX 137
H00W  2   -0.672990    0.491397   -0.708193    11.00000   -1.50000
H00X  2   -0.700294    0.350034   -0.610588    11.00000   -1.50000
H00Y  2   -0.819340    0.521964   -0.665770    11.00000   -1.50000
AFIX   0
HKLF 5


REM  999_twin1_hklf4_a.res in P2(1)
REM wR2 = 0.1933, GooF = S = 1.073, Restrained GooF = 1.073 for all data
REM R1 = 0.0711 for 5240 Fo > 4sig(Fo) and 0.0726 for all 5602 data
REM 170 parameters refined using 1 restraints

END

WGHT      0.1634      0.0157

REM Highest difference peak  0.422,  deepest hole -0.389,  1-sigma level  0.093
Q1    1  -0.1012 -0.3719 -0.9730  11.00000  0.05    0.42
Q2    1  -0.7152  0.6083 -0.8192  11.00000  0.05    0.39
Q3    1  -0.3594 -0.3461 -0.8107  11.00000  0.05    0.37
Q4    1  -0.1814  0.0195 -0.9249  11.00000  0.05    0.32
;
_shelx_res_checksum                84154
_shelx_hkl_file
;
   0  -5  -3 31004.2 213.933   1
   0  -5  -4 3229.50 165.482   1
   0  -5  -5 91.4821 145.784   1
   0  -5  -6 7128.69 108.911   1
   0  -5   7 13837.7 103.848   1
   0  -5  -8 9398.27 93.0209   1
   0  -5   9 456.358 147.460   1
   0  -5 -10 3271.64 119.884   1
   0  -4  -1 1015.42 297.786   1
   0  -4  -2 931.383 381.776   1
   0  -4  -3 4907.01 111.774   1
   0  -4  -4 3070.01 116.895   1
   0  -4  -5 1404.60 95.4903   1
   0  -4   6 14816.9 98.3855   1
   0  -4   7 9476.05 86.5498   1
   0  -4  -8 3965.61 111.614   1
   0  -4   9 3015.00 80.2985   1
   0  -4 -10 1023.84 95.3056   1
   0  -4  11 3393.62 76.5404   1
   0  -4 -12 7296.36 135.681   1
   0  -4  13 1078.54 145.256   1
   0  -3  -1 40048.6 166.651   1
   0  -3  -2 126321. 240.629   1
   0  -3   3 55181.6 118.018   1
   0  -3  -4 10602.8 103.339   1
   0  -3  -5 24119.9 86.7624   1
   0  -3  -6 12286.4 79.8178   1
   0  -3   7 14317.8 82.7457   1
   0  -3   8 9173.87 84.4295   1
   0  -3   9 4954.85 80.5544   1
   0  -3 -10 34256.1 153.238   1
   0  -3  11 1277.71 79.8990   1
   0  -3  12 1584.69 85.4220   1
   0  -3  13 243.400 88.8944   1
   0  -3  14 3430.64 185.265   1
   0  -2   0 123673. 330.947   1
   0  -2  -1 140435. 213.156   1
   0  -2  -2 14821.7 116.813   1
   0  -2   3 76237.2 176.890   1
   0  -2  -4 827.204 86.3160   1
   0  -2  -5 53202.1 112.668   1
   0  -2  -6 11380.4 78.2102   1
   0  -2  -7 11839.5 90.7219   1
   0  -2  -8 11806.8 74.6681   1
   0  -2   9 9317.68 80.2475   1
   0  -2 -10 3668.88 82.8216   1
   0  -2  11 7971.42 90.2289   1
   0  -2  12 3021.27 98.7646   1
   0  -2  13 135.805 89.3621   1
   0  -2  14 1502.40 110.038   1
   0  -2  15 1678.97 119.225   1
   0  -2  16 741.779 135.725   1
   0  -1   1 1292.58 745.262   1
   0  -1  -2 107243. 135.413   1
   0  -1  -3 13690.1 65.9715   1
   0  -1   4 118686. 329.301   1
   0  -1  -5 1602.14 80.3693   1
   0  -1  -6 12336.9 67.5985   1
   0  -1  -7 42336.9 107.098   1
   0  -1  -8 56629.3 110.365   1
   0  -1  -9 4748.79 72.3559   1
   0  -1  10 12264.3 89.6954   1
   0  -1  11 13896.8 105.036   1
   0  -1  12 1656.78 103.173   1
   0  -1  13 5680.54 115.264   1
   0  -1  14 4288.23 193.203   1
   0  -1  15 1433.66 152.711   1
   0  -1  16 1318.04 142.939   1
   0  -1  17 3076.61 151.899   1
   0   0  -1 725015. 2336.32  -2
   0   0   1 725015. 2336.32   1
   0   0  -2 137282. 199.436   1
   0   0   3 28925.7 88.3109   1
   0   0  -4 696377. 5479.33   1
   0   0   5 899742. 7264.54   1
   0   0  -6 413999. 326.426   1
   0   0   7 147694. 235.446   1
   0   0  -8 50084.1 150.149   1
   0   0  -9 35310.4 131.135   1
   0   0 -10 61594.2 160.602   1
   0   0  11 88.1345 119.592   1
   0   0  12 636.159 113.931   1
   0   0  13-18.9374 145.082   1
   0   0  14 2643.53 180.530   1
   0   0  15 560.095 137.863   1
   0   0  16 58.6146 171.313   1
   0   1  -1 1822.60 51.1532   1
   0   1  -2 94354.5 169.702   1
   0   1  -3 13148.9 83.0017   1
   0   1  -4 107043. 182.345   1
   0   1   5 1322.02 91.9679   1
   0   1   6 12539.7 139.408   1
   0   1  -7 47436.5 213.243   1
   0   1  -8 63890.7 236.553   1
   0   1   9 5045.10 164.896   1
   0   1  10 12607.1 134.827   1
   0   1  11 14735.2 165.878   1
   0   1  12 1652.39 132.759   1
   0   1  13 6284.00 158.477   1
   0   1  14 4918.07 243.866   1
   0   1  15 1648.53 146.211   1
   0   1  16 1231.40 122.133   1
   0   1  17 2467.62 130.886   1
   0   2   1 102807. 223.576   1
   0   2   2 10138.5 92.0087   1
   0   2  -3 67883.6 173.946   1
   0   2   4 581.733 72.0532   1
   0   2   5 44284.0 173.241   1
   0   2   6 8028.47 112.939   1
   0   2   7 9164.76 195.467   1
   0   2   8 12312.5 190.852   1
   0   2   9 10170.6 158.767   1
   0   2  10 3656.59 119.528   1
   0   2  11 8800.45 135.264   1
   0   2  12 3396.02 139.167   1
   0   2  13 166.113 128.381   1
   0   2  14 1613.31 126.609   1
   0   2  15 1610.74 148.979   1
   0   2  16 745.129 99.4886   1
   0   3  -1 30758.0 182.259   1
   0   3  -2 106907. 292.895   1
   0   3  -3 59014.9 238.002   1
   0   3   4 9609.37 126.622   1
   0   3  -5 21308.7 157.380   1
   0   3  -6 10170.0 160.919   1
   0   3   7 15185.0 167.403   1
   0   3   8 10399.6 132.696   1
   0   3   9 5404.82 118.805   1
   0   3  10 37611.2 176.720   1
   0   3  11 1284.65 125.791   1
   0   3  12 1618.69 118.255   1
   0   3  13 292.469 132.104   1
   0   3  14 4504.54 128.286   1
   0   3  15 2658.30 125.137   1
   0   4   1 1222.94 204.438   1
   0   4   0 3800.65 326.068  -2
   0   4  -1 3800.65 326.068   1
   0   4   2 789.873 143.602   1
   0   4   3 5378.07 126.752   1
   0   4   4 3633.02 130.127   1
   0   4   5 1527.56 114.543   1
   0   4   6 16033.4 139.716   1
   0   4   7 11338.8 129.772   1
   0   4   8 4394.62 114.346   1
   0   4   9 2874.40 134.876   1
   0   4  10 1014.25 122.644   1
   0   4  11 3646.23 117.790   1
   0   4  12 6245.41 110.897   1
   0   4  13 1081.40 105.726   1
   0   5  -1 42859.6 272.171   1
   0   5  -2 64572.3 290.228   1
   0   5  -3 44368.1 259.071   1
   0   5   4 5558.04 241.913   1
   0   5   5 299.518 217.819   1
   0   5   6 8168.81 182.265   1
   0   5   7 17055.6 180.479   1
   0   5   8 10643.1 156.402   1
   0   5   9 484.405 202.695   1
   0   5  10 3365.48 116.321   1
   0   5  11 1564.05 133.321   1
   0   6   0 3403.96 232.676   1
   0   6   1 386.582 216.636   1
   0   6   2 1918.65 207.631   1
   0   6   3 1246.41 191.322   1
   0   6   4 600.540 173.540   1
   0   6   5 2559.34 160.848   1
   0   6   6 1122.28 141.171   1
   0   6   7 6677.97 131.877   1
  -1  -5  10 1471.79 89.9564   1
  -1  -5   9 67.6117 148.058   1
  -1  -5   8 2797.87 88.8702   1
  -1  -5   7 1777.49 92.6589   1
  -1  -5   6 5162.25 97.3707   1
   1  -5  -5 3610.78 158.622   1
   1  -5  -4 49.5539 161.786   1
   1  -5  -3 1372.72 180.040   1
  -1  -5  -2 2730.62 147.829   1
  -1  -5  -3 2115.11 150.733   1
  -1  -5  -4 1058.74 105.197   1
  -1  -5  -5 7445.55 161.920   1
  -1  -5  -6 5039.55 103.673   1
  -1  -5  -7 1584.64 84.4764   1
  -1  -5  -8 6495.47 78.8340   1
  -1  -5  -9 1348.64 95.2231   1
  -1  -5 -10 4449.18 121.721   1
   1  -4 -13 2892.55 107.880   1
  -1  -4  12 2328.12 83.3973   1
  -1  -4  11 15703.4 94.3443   1
   1  -4 -10 10333.0 109.224   1
   1  -4  -9 7894.25 88.9783   1
   1  -4  -8 2458.30 114.385   1
  -1  -4   7 8033.57 88.5219   1
   1  -4  -6 15643.3 102.867   1
   1  -4  -5 23418.8 110.317   1
   1  -4  -4 5946.95 114.287   1
   1  -4  -3 4476.97 136.956   1
  -1  -4   2 17033.9 353.792   1
   1  -4  -1 5432.49 336.215   1
   1  -4   0 28531.9 443.036   1
  -1  -4   1 32068.4 429.592  -2
   1  -4   0 32068.4 429.592   1
  -1  -4  -1 9845.90 361.729   1
  -1  -4  -2 4277.78 124.406   1
  -1  -4  -3 5777.60 116.972   1
  -1  -4  -4 3132.48 91.3511   1
  -1  -4  -5 16233.3 93.3144   1
  -1  -4  -6 12297.4 93.3897   1
  -1  -4  -7 5834.07 110.533   1
   1  -4   8 5166.30 79.5805   1
  -1  -4  -9 4871.56 79.9376   1
   1  -4  10 9867.04 93.6053   1
  -1  -4 -11 1625.06 74.9344   1
  -1  -4 -12 945.335 79.8283   1
   1  -4  13 3720.47 183.364   1
  -1  -3  15 9086.00 203.114   1
  -1  -3  14 6272.52 112.564   1
  -1  -3  13 6620.10 93.3457   1
  -1  -3  12 5749.82 87.7493   1
  -1  -3  11 13219.2 102.040   1
   1  -3 -10 23654.0 149.335   1
   1  -3  -9 26364.8 111.636   1
   1  -3  -8 2644.20 80.1165   1
   1  -3  -7 8142.34 79.8918   1
   1  -3  -6 17843.0 95.7948   1
  -1  -3   5 2986.65 74.2583   1
   1  -3  -4 36563.7 106.342   1
   1  -3  -3 73893.3 162.361   1
   1  -3  -2 8392.59 158.689   1
   1  -3  -1 167209. 532.172   1
   1  -3   0 172564. 393.200  -2
  -1  -3   1 172564. 393.200   1
  -1  -3   1 46287.3 387.970  -2
   1  -3   0 46287.3 387.970   1
   1  -3   1 28103.3 227.819  -2
  -1  -3   0 28103.3 227.819   1
  -1  -3  -1 26041.7 167.878   1
  -1  -3   0 24772.4 304.850  -2
   1  -3   1 24772.4 304.850   1
  -1  -3  -2 40337.8 127.968   1
  -1  -3  -3 113564. 172.872   1
  -1  -3  -4 50559.1 127.333   1
  -1  -3  -5 1209.85 88.6348   1
  -1  -3  -6 212.963 65.1964   1
   1  -3   7 3986.26 76.7808   1
  -1  -3  -8 9819.77 80.9053   1
  -1  -3  -9 7494.07 82.2995   1
   1  -3  10 7421.99 88.4024   1
  -1  -3 -11 777.993 75.5915   1
  -1  -3 -12 1682.87 83.8962   1
   1  -3  13 204.248 80.0183   1
   1  -3  14 789.891 101.954   1
  -1  -2  16 1739.63 140.374   1
  -1  -2  15 9816.98 137.466   1
  -1  -2  14 5821.79 124.627   1
  -1  -2  13 1230.98 97.7209   1
  -1  -2  12 6921.76 96.8499   1
   1  -2 -11 15343.3 105.479   1
   1  -2 -10 50865.6 135.258   1
  -1  -2   9 16641.9 93.4011   1
  -1  -2   8 11313.0 76.8186   1
   1  -2  -7 14904.2 101.839   1
  -1  -2   6 15477.7 88.9269   1
   1  -2  -5 17627.2 99.7442   1
  -1  -2   4 51213.1 127.188   1
  -1  -2   3 75164.1 244.636   1
  -1  -2   2 5712.69 60.8694   1
  -1  -2   1 10258.3 77.6657   1
  -1  -2   0 136006. 220.974   1
  -1  -2  -1 29297.2 138.648   1
  -1  -2  -2 43052.0 170.195   1
  -1  -2  -3 45999.8 154.797   1
  -1  -2  -4 51230.5 124.039   1
  -1  -2  -5 66500.5 119.048   1
  -1  -2  -6 6381.11 69.2562   1
   1  -2   7 12681.9 67.8394   1
  -1  -2  -8 22721.0 85.7093   1
  -1  -2  -9 9971.55 115.101   1
   1  -2  10 44210.0 126.987   1
   1  -2  11 9702.62 100.481   1
   1  -2  12 6352.88 94.0619   1
   1  -2  13 3679.82 142.323   1
   1  -2  14 2499.12 104.324   1
   1  -2  15 3534.87 118.031   1
   1  -2  16 3922.73 172.361   1
  -1  -1  17 3427.19 158.742   1
  -1  -1  16 26.0602 145.937   1
  -1  -1  15 4045.40 169.353   1
  -1  -1  14 2812.72 170.573   1
  -1  -1  13 2674.81 127.978   1
  -1  -1  12 19684.1 127.871   1
  -1  -1  11 16986.0 120.106   1
   1  -1 -10 5908.43 91.2361   1
  -1  -1   9 22413.5 98.8523   1
   1  -1  -8 30695.3 90.0447   1
   1  -1  -7 7898.61 81.1722   1
  -1  -1   6 20434.2 84.7214   1
  -1  -1   5 26312.4 147.679   1
  -1  -1   4 78042.5 200.590   1
   1  -1  -3 50284.4 222.954   1
  -1  -1   2 54156.8 228.780   1
  -1  -1   1 108271. 97.4829   1
   1  -1   0 486056. 3498.71   1
  -1  -1  -1 296159. 296.804   1
   1  -1   1 354738. 379.462  -2
  -1  -1  -1 354738. 379.462   1
  -1  -1  -2 346891. 229.751   1
  -1  -1  -3 310610. 274.443   1
   1  -1   4 242825. 267.020   1
  -1  -1  -5 140533. 228.073   1
   1  -1   6 214413. 231.342   1
   1  -1   7 50080.6 121.475   1
  -1  -1  -8 119612. 165.201   1
  -1  -1  -9 24655.4 93.0820   1
  -1  -1 -10 42147.0 167.182   1
   1  -1  11 10326.7 93.5597   1
   1  -1  12 9316.96 116.107   1
   1  -1  13 5992.18 105.743   1
   1  -1  14 5155.78 134.480   1
   1  -1  15 11424.7 141.943   1
   1  -1  16 4549.40 171.588   1
   1  -1  17 2086.38 135.976   1
  -1   0  17 7279.25 161.025   1
  -1   0  15 9261.06 161.319   1
  -1   0  14 3603.02 189.774   1
  -1   0  13 7761.55 167.383   1
  -1   0  12 20026.7 156.354   1
  -1   0  11 1270.64 125.838   1
  -1   0  10 3338.22 112.592   1
  -1   0   9 65.1738 100.894   1
   1   0  -8 43642.9 144.263   1
   1   0  -7 38295.2 131.325   1
   1   0  -6 22311.1 100.593   1
   1   0  -5 39065.6 106.231   1
   1   0  -4 12410.6 67.1617   1
   1   0  -3 743.280 26.6677   1
  -1   0   2 8024.16 41.5863   1
   1   0  -1 175.172 37.6749  -2
  -1   0   1 175.172 37.6749   1
  -1   0   0 400.053 29.1494  -2
   1   0   0 400.053 29.1494   1
   1   0   1 1810.34 19.8230  -2
  -1   0  -1 1810.34 19.8230   1
   1   0   2 20032.5 82.7294   1
  -1   0  -3 36695.9 120.022   1
   1   0   4 1549.43 71.3782   1
   1   0   5 184.249 84.0984   1
  -1   0  -6 67777.0 159.783   1
  -1   0  -7 3906.92 107.113   1
  -1   0  -8 3748.53 101.303   1
  -1   0  -9 13367.8 106.102   1
   1   0  10 4002.68 96.1324   1
   1   0  11 199.035 99.6760   1
   1   0  12 9187.65 116.637   1
   1   0  13 26379.4 159.815   1
   1   0  14 1736.44 184.812   1
   1   0  15 143.490 136.846   1
   1   0  16 694.706 125.761   1
   1   0  17 6283.53 142.952   1
  -1   1  17 2748.94 133.132   1
  -1   1  16 125.710 125.460   1
  -1   1  15 4016.63 158.615   1
  -1   1  14 2981.23 199.095   1
  -1   1  13 2802.22 148.705   1
  -1   1  12 20331.4 161.468   1
  -1   1  11 17767.0 163.094   1
  -1   1  10 5871.70 149.731   1
  -1   1   9 22689.8 189.015   1
   1   1  -8 31953.2 229.932   1
   1   1  -7 7896.94 153.830   1
   1   1  -6 15409.2 108.321   1
   1   1  -5 25481.2 90.5482   1
   1   1  -4 63229.7 97.5324   1
  -1   1   3 34721.8 88.5064   1
  -1   1   2 39124.0 87.1690   1
   1   1  -1 89257.0 134.280   1
  -1   1   0 502076. 2821.30   1
  -1   1  -1 303535. 312.282   1
  -1   1  -2 272848. 303.521   1
   1   1   3 319036. 325.922   1
  -1   1  -4 239592. 250.714   1
   1   1   5 131953. 217.260   1
   1   1   6 207401. 289.678   1
   1   1   7 51431.7 236.623   1
   1   1   8 126876. 236.941   1
   1   1   9 26399.9 187.624   1
   1   1  10 43986.1 170.673   1
   1   1  11 11088.8 148.414   1
   1   1  12 10556.4 151.501   1
   1   1  13 6673.13 147.540   1
   1   1  14 5735.07 140.077   1
   1   1  15 11678.2 140.542   1
   1   1  16 3653.27 119.008   1
   1   1  17 1300.02 123.706   1
  -1   2  15 7552.50 291.233   1
  -1   2  14 5707.38 136.780   1
  -1   2  13 1355.24 138.983   1
  -1   2  12 7373.34 150.586   1
  -1   2  11 16007.5 154.360   1
  -1   2  10 52573.6 205.326   1
  -1   2   9 16069.6 173.032   1
  -1   2   8 11719.6 192.865   1
  -1   2   7 11212.0 165.671   1
   1   2  -6 12016.7 118.387   1
   1   2  -5 15511.7 156.796   1
  -1   2   4 41321.5 138.258   1
  -1   2   3 62250.6 157.718   1
  -1   2   2 5788.79 70.9327   1
   1   2  -1 8480.64 78.1186   1
   1   2   0 125887. 249.776   1
  -1   2  -1 23730.8 125.812   1
   1   2   2 32733.9 153.159   1
   1   2   3 34552.1 146.106   1
   1   2   4 41576.2 168.201   1
   1   2   5 64289.3 282.810   1
   1   2   6 5715.80 206.430   1
   1   2   7 11766.3 167.399   1
   1   2   8 22478.6 208.981   1
   1   2   9 10328.1 181.184   1
   1   2  10 46385.0 176.305   1
   1   2  11 10951.3 256.788   1
   1   2  12 7273.64 150.017   1
   1   2  13 4084.31 161.852   1
   1   2  14 2526.59 122.538   1
   1   2  15 3370.85 109.190   1
   1   2  16 2785.17 127.155   1
  -1   3  15 9567.64 145.026   1
  -1   3  14 6913.98 112.652   1
  -1   3  13 6890.91 117.935   1
  -1   3  12 6234.76 156.103   1
  -1   3  11 13659.8 142.472   1
  -1   3  10 24751.2 191.663   1
  -1   3   9 25412.1 143.258   1
  -1   3   8 2571.75 114.192   1
   1   3  -7 7327.73 129.587   1
  -1   3   6 15661.9 183.954   1
   1   3  -5 2557.78 142.323   1
  -1   3   4 32837.8 159.487   1
   1   3  -3 66511.9 236.565   1
  -1   3   2 7552.48 123.396   1
  -1   3   1 130108. 411.893   1
  -1   3   0 149864. 640.868  -2
   1   3  -1 149864. 640.868   1
   1   3  -1 73400.7 408.678  -2
  -1   3   0 73400.7 408.678   1
   1   3   1 21060.1 253.882   1
   1   3   0 26471.3 265.612  -2
  -1   3  -1 26471.3 265.612   1
  -1   3  -2 32552.9 257.926   1
  -1   3  -3 92854.4 423.628   1
   1   3   4 42438.0 183.735   1
   1   3   5 1092.00 208.054   1
   1   3   6 141.733 165.888   1
   1   3   7 4059.11 174.591   1
   1   3   8 10530.5 141.697   1
   1   3   9 7904.73 137.161   1
   1   3  10 7417.91 118.323   1
   1   3  11 799.686 108.462   1
   1   3  12 1747.85 119.418   1
   1   3  13 139.031 115.034   1
   1   3  14 738.145 101.759   1
   1   3  15 1541.16 114.819   1
  -1   4  14 5027.44 108.639   1
  -1   4  13 2895.24 133.826   1
  -1   4  12 2365.51 140.596   1
  -1   4  11 15880.3 123.199   1
  -1   4  10 10056.8 144.700   1
  -1   4   9 7744.85 129.062   1
  -1   4   8 2500.38 127.362   1
  -1   4   7 8621.79 152.831   1
  -1   4   6 15093.0 155.707   1
   1   4  -5 21552.9 140.197   1
  -1   4   4 6774.75 124.819   1
  -1   4   3 4668.63 176.519   1
  -1   4   2 15132.2 227.312   1
  -1   4   1 5621.35 207.888   1
  -1   4   0 22274.8 409.126  -2
   1   4  -1 22274.8 409.126   1
   1   4  -1 33517.9 284.326  -2
  -1   4   0 33517.9 284.326   1
  -1   4  -1 38895.5 453.402  -2
   1   4   0 38895.5 453.402   1
   1   4   1 11864.9 237.460   1
   1   4   0 19631.1 402.437  -2
  -1   4  -1 19631.1 402.437   1
   1   4   2 5372.51 135.622   1
   1   4   3 6145.32 156.208   1
   1   4   4 3862.78 129.925   1
   1   4   5 18700.2 153.099   1
   1   4   6 14449.4 141.902   1
   1   4   7 7155.12 126.244   1
   1   4   8 5693.89 118.032   1
   1   4   9 5155.46 122.619   1
   1   4  10 9977.99 126.628   1
   1   4  11 1537.89 113.119   1
   1   4  12 735.190 118.044   1
   1   4  13 4721.39 106.794   1
  -1   5  11 107.005 142.300   1
  -1   5  10 1640.50 155.407   1
  -1   5   9 78.0779 181.829   1
  -1   5   8 3469.76 178.751   1
  -1   5   7 2407.19 147.051   1
  -1   5   6 6956.20 169.094   1
  -1   5   5 4986.53 177.808   1
  -1   5   4 33.2861 218.517   1
  -1   5   3 2412.72 239.754   1
  -1   5   2 1872.03 257.776   1
  -1   5   1 2391.37 225.968   1
   1   5   0 14785.7 242.682   1
   1   5   1 2266.00 315.260   1
   1   5  -1 3691.70 337.168  -2
  -1   5  -1 3691.70 337.168   1
  -1   5  -2 4261.23 214.523   1
  -1   5  -3 2672.96 208.026   1
   1   5   4 1642.58 139.522   1
   1   5   5 8962.42 194.992   1
   1   5   6 4884.20 220.948   1
   1   5   7 1695.93 194.149   1
   1   5   8 7212.89 153.414   1
   1   5   9 1168.02 158.240   1
   1   5  10 4598.15 144.852   1
   1   5  11 1485.33 119.431   1
  -1   6   7 4963.47 123.101   1
  -1   6   6 316.640 132.764   1
  -1   6   5 3764.15 154.695   1
  -1   6   4 5503.60 172.809   1
  -1   6   3 1909.91 178.008   1
  -1   6   2 4075.72 196.394   1
  -1   6   1 2333.97 201.773   1
  -1   6   0 2329.08 213.062   1
   1   6   1 7717.77 242.907   1
   1   6  -1 9004.32 262.801  -2
  -1   6  -1 9004.32 262.801   1
   1   6   2 14045.7 234.445   1
   1   6   3 4849.11 203.482   1
   1   6   4 1178.71 184.852   1
   1   6   5 14531.6 182.390   1
   1   6   6 7853.12 154.098   1
   1   6   7 4056.10 125.804   1
  -2  -5  10 461.517 87.8761   1
  -2  -5   9 744.127 80.9721   1
   2  -5  -8 4407.75 90.4281   1
  -2  -5   7 10434.8 105.917   1
   2  -5  -6 8235.43 104.579   1
   2  -5  -5 951.540 129.867   1
   2  -5  -4 14031.5 199.611   1
   2  -5  -3 8353.24 251.111   1
   2  -5  -2 4435.08 433.304   1
  -2  -5  -1 21972.4 162.268   1
  -2  -5  -2 9687.49 140.951   1
  -2  -5  -3 562.735 127.798   1
  -2  -5  -4 5935.49 149.209   1
  -2  -5  -5 10684.2 109.054   1
  -2  -5  -6 1028.11 81.0894   1
  -2  -5  -7 383.571 90.2598   1
   2  -5   8 1430.87 77.6983   1
   2  -5   9 3957.36 89.1068   1
  -2  -4  13 3491.93 146.416   1
  -2  -4  12 6141.65 111.467   1
  -2  -4  11 366.688 76.6499   1
  -2  -4  10 1118.49 77.7124   1
   2  -4  -9 7493.54 85.1597   1
  -2  -4   8 6703.67 85.5408   1
   2  -4  -7 88.3635 111.158   1
   2  -4  -6 2901.73 90.9503   1
   2  -4  -5 4287.35 105.721   1
   2  -4  -4 6028.43 156.356   1
  -2  -4   3 10828.8 129.613   1
  -2  -4   2 8731.81 132.125   1
  -2  -4   1 11968.8 194.874   1
  -2  -4   0 410.347 204.909   1
  -2  -4   1 2442.00 561.536  -2
   2  -4   0 2442.00 561.536   1
  -2  -4  -1 2202.75 185.694   1
  -2  -4  -2 485.637 137.548   1
  -2  -4  -3 10937.5 187.370   1
  -2  -4  -4 916.467 81.3255   1
   2  -4   5 417.196 74.7267   1
  -2  -4  -6 1580.68 72.6017   1
   2  -4   7 5091.22 92.2493   1
  -2  -4  -8 4250.89 78.0499   1
  -2  -4  -9 20176.1 99.4045   1
   2  -4  10 169.007 75.8100   1
   2  -4  11 73.3772 70.5037   1
  -2  -4 -12 1368.76 87.8653   1
  -2  -3  15 4470.20 200.519   1
   2  -3 -14 2867.68 185.375   1
   2  -3 -13 1211.20 95.6778   1
   2  -3 -12 2522.72 91.8009   1
  -2  -3  11 6525.31 94.6344   1
   2  -3 -10 19353.7 107.617   1
  -2  -3   9 35353.0 127.666   1
   2  -3  -8 8411.41 91.7386   1
   2  -3  -7 26162.9 131.127   1
   2  -3  -6 14492.4 95.3645   1
   2  -3  -5 60032.1 153.106   1
   2  -3  -4 16392.7 134.398   1
   2  -3  -3 5462.00 97.2893   1
   2  -3  -2 34413.4 158.637   1
   2  -3  -1 45783.5 349.289   1
   2  -3   0 43940.1 199.226  -2
  -2  -3   1 43940.1 199.226   1
   2  -3   1 20032.5 239.106  -2
  -2  -3   0 20032.5 239.106   1
  -2  -3  -1 34711.3 146.047   1
  -2  -3  -2 61172.3 167.487   1
  -2  -3  -3 24493.2 118.923   1
  -2  -3  -4 23239.8 94.9930   1
  -2  -3  -5 44999.2 112.359   1
  -2  -3  -6 15516.1 78.9319   1
  -2  -3  -7 16147.1 97.0355   1
   2  -3   8 2484.83 70.1831   1
  -2  -3  -9 3491.59 77.3143   1
  -2  -3 -10 6332.60 98.5310   1
   2  -3  11 3921.44 88.3862   1
  -2  -3 -12 4505.87 90.5504   1
   2  -3  13 1030.63 111.164   1
   2  -3  14 1515.57 101.449   1
  -2  -2  16 759.213 200.057   1
  -2  -2  15 11202.7 145.304   1
  -2  -2  14 11019.3 142.218   1
  -2  -2  13 2705.31 106.623   1
  -2  -2  12 11163.5 128.943   1
   2  -2 -11 9553.15 98.6429   1
   2  -2 -10 25743.0 116.744   1
   2  -2  -9 145138. 216.387   1
   2  -2  -8 31355.5 108.984   1
  -2  -2   7 21879.4 90.8687   1
   2  -2  -6 11270.8 92.2127   1
   2  -2  -5 63660.0 138.996   1
  -2  -2   4 148242. 259.678   1
  -2  -2   3 153591. 361.490   1
  -2  -2   2 695.230 4991.09   1
  -2  -2   1 20055.9 173.678   1
  -2  -2   0 10854.4 96.3611   1
  -2  -2  -1 6338.88 112.230   1
  -2  -2  -2 47858.6 179.849   1
  -2  -2  -3 287026. 266.331   1
  -2  -2  -4 72329.2 151.547   1
   2  -2   5 22979.1 92.4274   1
  -2  -2  -6 10818.3 69.6227   1
  -2  -2  -7 29633.1 85.7678   1
  -2  -2  -8 62571.3 124.067   1
   2  -2   9 53741.7 122.897   1
   2  -2  10 19434.7 94.0405   1
  -2  -2 -11 174.417 77.4791   1
  -2  -2 -12 5745.42 84.3539   1
   2  -2  13 14358.3 123.573   1
   2  -2  14 5990.07 111.962   1
   2  -2  15 7526.97 140.382   1
   2  -2  16 4452.59 158.792   1
  -2  -1  16 767.318 148.735   1
  -2  -1  15 76.7305 165.164   1
  -2  -1  14 5154.36 192.740   1
  -2  -1  13 11336.4 159.054   1
  -2  -1  12 2855.30 119.304   1
   2  -1 -11 3730.86 98.4977   1
   2  -1 -10 28702.6 113.669   1
  -2  -1   9 17474.5 100.505   1
  -2  -1   8 2159.60 77.4846   1
  -2  -1   7 17785.7 100.334   1
  -2  -1   6 27086.9 99.8968   1
   2  -1  -5 6121.59 69.4725   1
  -2  -1   4 126176. 282.722   1
  -2  -1   3 42888.7 236.887   1
  -2  -1   2 34424.8 4355.32   1
  -2  -1   1 526363. 337.325   1
  -2  -1   0 165006. 303.047   1
  -2  -1  -1 19811.4 100.690   1
  -2  -1  -2 93490.2 160.681   1
  -2  -1  -3 68363.9 155.067   1
  -2  -1  -4 22968.2 114.767   1
   2  -1   5 52658.4 104.352   1
  -2  -1  -6 60349.6 123.189   1
   2  -1   7 11793.3 71.5435   1
  -2  -1  -8 36539.8 102.470   1
  -2  -1  -9 5717.06 72.2973   1
  -2  -1 -10 56122.4 141.161   1
   2  -1  11 26293.1 109.044   1
   2  -1  12 3350.01 95.8621   1
   2  -1  13 3392.78 105.196   1
   2  -1  14 712.784 101.932   1
   2  -1  15 9543.12 128.880   1
   2  -1  16 9696.26 172.716   1
  -2   0  16 3790.41 159.455   1
  -2   0  15 1168.61 174.187   1
  -2   0  14 150.347 156.013   1
  -2   0  13 14324.9 185.809   1
  -2   0  12 448.454 139.806   1
  -2   0  11 966.187 139.831   1
   2   0 -10 169.518 116.043   1
  -2   0   9 14892.5 126.418   1
   2   0  -8 3111.22 108.579   1
   2   0  -7 30825.5 136.840   1
  -2   0   6 2165.81 116.133   1
  -2   0   5 381178. 329.342   1
  -2   0   4 16360.8 108.778   1
  -2   0   3 507.433 40.3990   1
   2   0  -2 25290.2 2734.37   1
  -2   0   2 51402.6 143.444  -2
   2   0  -2 51402.6 143.444   1
   2   0  -1 13700.5 107.892  -2
  -2   0   1 13700.5 107.892   1
  -2   0   0 467494. 7338.83  -2
   2   0   0 467494. 7338.83   1
  -2   0  -1 675895. 4933.74  -2
   2   0   1 675895. 4933.74   1
  -2   0  -2 475494. 354.870   1
  -2   0  -3 182835. 240.819   1
   2   0   4 203283. 271.913   1
  -2   0  -5 49532.3 164.113   1
   2   0   6 10569.0 91.7975   1
  -2   0  -7 70742.7 174.731   1
   2   0   8 139435. 174.146   1
   2   0   9 15759.6 105.444   1
  -2   0 -10 1002.83 81.6587   1
   2   0  11 12987.6 110.396   1
  -2   0 -12 17541.9 140.880   1
   2   0  13 3799.50 117.686   1
   2   0  14-41.9161 119.965   1
   2   0  15 842.752 124.893   1
   2   0  16 661.361 155.273   1
   2   0  17 1260.78 117.615   1
  -2   1  17 3084.30 134.039   1
  -2   1  16 838.220 168.637   1
  -2   1  15 165.590 152.762   1
  -2   1  14 4131.19 193.396   1
  -2   1  13 10620.8 152.773   1
  -2   1  12 2796.57 165.322   1
  -2   1  11 3678.00 139.688   1
  -2   1  10 27888.8 180.376   1
  -2   1   9 17635.6 185.583   1
  -2   1   7 8932.84 103.074   1
   2   1  -6 23592.9 158.914   1
   2   1  -5 8012.93 121.881   1
  -2   1   4 118749. 267.797   1
  -2   1   3 46075.4 173.139   1
   2   1  -2 45866.3 75.3289   1
   2   1  -1 520112. 306.379   1
   2   1   0 170078. 210.917   1
   2   1   1 21797.3 117.176   1
  -2   1  -2 97246.3 247.349   1
   2   1   3 75582.3 195.475   1
  -2   1  -4 24499.9 149.109   1
  -2   1  -5 49692.9 193.924   1
  -2   1  -6 53577.4 226.031   1
  -2   1  -7 13382.9 132.667   1
   2   1   8 39355.4 199.078   1
  -2   1  -9 5990.35 159.063   1
   2   1  10 57479.8 212.823   1
   2   1  11 28623.5 161.719   1
   2   1  12 3703.60 129.505   1
   2   1  13 3703.96 129.254   1
   2   1  14 759.743 119.216   1
   2   1  15 9521.08 125.090   1
   2   1  16 7927.81 113.881   1
  -2   2  16 960.810 100.495   1
  -2   2  15 11793.5 206.331   1
  -2   2  14 10099.2 145.542   1
  -2   2  13 2778.60 137.853   1
  -2   2  12 10790.9 164.122   1
  -2   2  11 9471.09 153.019   1
  -2   2  10 24455.8 172.554   1
  -2   2   9 131884. 243.352   1
  -2   2   8 25919.4 163.684   1
  -2   2   7 20385.7 163.946   1
   2   2  -6 10550.7 132.858   1
   2   2  -5 57335.7 262.837   1
   2   2  -4 153801. 378.332   1
  -2   2   3 150459. 354.303   1
  -2   2   2 3415.14 73.5280   1
  -2   2   1 21972.7 125.710   1
  -2   2   0 10532.6 101.321   1
  -2   2  -1 5185.10 80.7690   1
   2   2   2 53335.8 244.071   1
   2   2   3 298993. 510.364   1
   2   2   4 73684.2 427.565   1
   2   2   5 24445.6 245.065   1
  -2   2  -6 10520.2 148.181   1
   2   2   7 29422.6 195.081   1
   2   2   8 66646.3 291.526   1
   2   2   9 57537.0 172.853   1
   2   2  10 21127.5 145.436   1
   2   2  11 187.074 113.800   1
   2   2  12 6081.33 121.939   1
   2   2  13 14062.5 182.943   1
   2   2  14 6088.51 112.689   1
   2   2  15 6217.27 109.182   1
   2   2  16 2675.53 108.677   1
  -2   3  15 5682.41 143.549   1
  -2   3  14 3759.82 117.643   1
  -2   3  13 1240.25 113.559   1
  -2   3  12 2705.91 118.589   1
  -2   3  11 6887.50 131.212   1
  -2   3  10 18935.2 152.402   1
  -2   3   9 33901.5 164.101   1
  -2   3   8 8123.82 122.374   1
  -2   3   7 24420.3 159.457   1
  -2   3   6 13286.2 203.730   1
  -2   3   5 54742.0 228.855   1
   2   3  -4 14854.7 175.914   1
   2   3  -3 5523.75 152.009   1
   2   3  -2 31890.6 196.311   1
  -2   3   1 38848.7 269.145   1
  -2   3   0 54830.6 525.347  -2
   2   3  -1 54830.6 525.347   1
   2   3  -1 31074.6 335.227  -2
  -2   3   0 31074.6 335.227   1
  -2   3  -1 29624.4 377.097  -2
   2   3   0 29624.4 377.097   1
   2   3   1 39155.9 339.405   1
   2   3   0 35798.3 305.414  -2
  -2   3  -1 35798.3 305.414   1
   2   3   2 48931.9 237.429   1
   2   3   3 22478.0 158.338   1
   2   3   4 23766.5 213.663   1
   2   3   5 44977.4 319.747   1
   2   3   6 15186.6 148.936   1
   2   3   7 16842.7 158.185   1
   2   3   8 2569.49 124.361   1
   2   3   9 3614.01 125.409   1
   2   3  10 6312.18 128.900   1
   2   3  11 3868.68 135.037   1
   2   3  12 4262.06 102.122   1
   2   3  13 978.164 105.621   1
   2   3  14 1194.17 94.1230   1
   2   3  15 1062.93 101.803   1
  -2   4  14 2142.88 99.1307   1
  -2   4  13 4007.92 134.123   1
  -2   4  12 7274.81 166.481   1
  -2   4  11 559.113 133.457   1
  -2   4  10 1263.52 105.123   1
  -2   4   9 8091.02 136.516   1
  -2   4   8 7065.08 127.165   1
  -2   4   7 154.370 121.450   1
  -2   4   6 3106.07 123.883   1
  -2   4   5 3953.86 136.652   1
  -2   4   4 6627.80 152.940   1
   2   4  -3 11469.6 178.559   1
  -2   4   2 8658.95 162.076   1
  -2   4   1 12427.7 239.175   1
  -2   4   0 12398.1 435.313  -2
   2   4  -1 12398.1 435.313   1
   2   4   0 441.323 290.137   1
  -2   4  -1 1254.29 484.345  -2
   2   4   0 1254.29 484.345   1
   2   4   1 3013.57 173.948   1
   2   4   2 650.578 196.376   1
   2   4   3 12270.4 144.736   1
   2   4   4 1058.99 126.900   1
   2   4   5 507.852 124.406   1
   2   4   6 1949.14 124.814   1
   2   4   7 5520.33 122.825   1
   2   4   8 4492.62 115.246   1
   2   4   9 20186.0 132.650   1
   2   4  10 122.073 90.7958   1
   2   4  11 41.9879 108.239   1
   2   4  12 1006.78 119.375   1
  -2   5  11 5957.11 133.221   1
  -2   5  10 744.166 107.076   1
  -2   5   9 947.106 120.731   1
  -2   5   8 6070.72 189.553   1
  -2   5   7 15063.3 160.934   1
  -2   5   6 12019.2 169.218   1
  -2   5   5 1761.05 269.463   1
  -2   5   4 22275.3 263.773   1
  -2   5   3 12323.7 204.409   1
  -2   5   2 6565.64 250.877   1
  -2   5   1 713.273 253.203   1
   2   5   0 19447.1 238.205   1
  -2   5  -1 32906.5 245.984   1
   2   5   2 13300.8 164.550   1
   2   5   3 984.619 202.875   1
   2   5   4 7742.39 168.698   1
   2   5   5 12395.7 143.457   1
   2   5   6 1099.02 114.606   1
   2   5   7 400.479 110.024   1
   2   5   8 1346.04 144.790   1
   2   5   9 4021.98 159.716   1
   2   5  10 3118.91 134.536   1
  -2   6   7 5535.80 112.193   1
  -2   6   5 713.150 132.249   1
  -2   6   4 1633.49 147.020   1
  -2   6   3 299.491 153.092   1
  -2   6   2 118.588 161.764   1
  -2   6   1 224.981 177.805   1
   2   6  -2 38.8244 207.315  -2
  -2   6   0 38.8244 207.315   1
   2   6  -1 0.19724 210.897  -2
  -2   6  -1 0.19724 210.897   1
   2   6   2 2225.30 230.707   1
   2   6   4 1120.58 185.410   1
   2   6   5 388.561 163.460   1
   3  -5 -10 1721.76 115.986   1
   3  -5  -9 1032.15 90.4750   1
   3  -5  -8 3911.13 78.8649   1
  -3  -5   7 2699.27 94.8327   1
   3  -5  -6 2772.31 89.0577   1
   3  -5  -5 3393.72 105.873   1
  -3  -5   4 3920.04 120.571   1
   3  -5  -3 975.332 244.167   1
   3  -5  -2 980.189 282.520   1
   3  -5   0 1034.30 222.570  -2
  -3  -5   2 1034.30 222.570   1
   3  -5  -1 275.516 140.326   1
  -3  -5   0 1240.06 136.321   1
  -3  -5  -1 475.632 124.708   1
  -3  -5  -2 568.526 123.341   1
  -3  -5  -3 2988.00 89.2441   1
  -3  -5  -4 279.884 74.6317   1
  -3  -5  -5 6400.05 84.0017   1
  -3  -5  -6 1723.10 79.3424   1
   3  -5   7 813.433 75.2779   1
  -3  -5  -8 1230.30 88.1045   1
  -3  -5  -9 3310.44 106.353   1
   3  -4 -12 2554.40 93.6037   1
  -3  -4  11 17381.5 98.7329   1
   3  -4 -10 3028.96 88.1417   1
   3  -4  -9 9934.91 91.3712   1
  -3  -4   8 11162.6 94.6924   1
   3  -4  -7 49077.2 145.485   1
  -3  -4   6 29008.7 128.248   1
  -3  -4   5 4088.32 98.8630   1
  -3  -4   4 74571.0 184.024   1
   3  -4  -3 70487.1 205.837   1
   3  -4  -2 38123.0 482.208   1
   3  -4  -1 30128.4 254.074   1
  -3  -4   1 71069.7 456.518  -2
   3  -4   0 71069.7 456.518   1
  -3  -4  -1 134941. 402.979   1
  -3  -4   0 190278. 568.557  -2
   3  -4   1 190278. 568.557   1
   3  -4   2 5472.32 142.067   1
  -3  -4  -3 4624.76 100.621   1
  -3  -4  -4 110.649 82.5380   1
  -3  -4  -5 6055.82 80.7346   1
   3  -4   6 15236.1 91.2729   1
   3  -4   7 366.820 70.0591   1
  -3  -4  -8 3477.27 77.0773   1
  -3  -4  -9 240.220 73.3537   1
   3  -4  10 579.533 77.0756   1
   3  -4  11 143.323 73.4785   1
  -3  -4 -12 269.219 152.997   1
  -3  -3  14 6986.80 142.838   1
  -3  -3  13 1068.25 98.6993   1
  -3  -3  12 665.578 125.471   1
   3  -3 -11 5956.00 97.4278   1
  -3  -3  10 10409.8 101.899   1
  -3  -3   9 33785.2 126.718   1
   3  -3  -8 3343.99 88.4846   1
  -3  -3   7 11110.3 110.813   1
  -3  -3   6 7534.45 88.1406   1
   3  -3  -5 11719.7 94.2443   1
   3  -3  -4 4805.35 109.156   1
  -3  -3   3 41687.3 298.123   1
   3  -3  -2 2030.58 142.169   1
   3  -3  -1 17345.6 276.905  -2
  -3  -3   2 17345.6 276.905   1
  -3  -3   2 34366.8 280.746  -2
   3  -3  -1 34366.8 280.746   1
   3  -3   0 35138.8 345.824  -2
  -3  -3   1 35138.8 345.824   1
  -3  -3   1 18788.6 308.098  -2
   3  -3   0 18788.6 308.098   1
   3  -3   1 9369.05 227.656  -2
  -3  -3   0 9369.05 227.656   1
  -3  -3  -1 3901.09 133.793   1
  -3  -3   0 6678.48 289.261  -2
   3  -3   1 6678.48 289.261   1
  -3  -3  -2 15937.4 123.889   1
  -3  -3  -3 14279.9 113.752   1
  -3  -3  -4 2268.62 78.9743   1
  -3  -3  -5 10358.9 82.0975   1
  -3  -3  -6 2088.12 87.6261   1
   3  -3   7 20525.3 92.2493   1
  -3  -3  -8 16849.6 91.9120   1
   3  -3   9 1416.41 71.1859   1
   3  -3  10 4312.73 84.2395   1
   3  -3  11 3905.46 91.1905   1
  -3  -3 -12 6395.24 86.9438   1
  -3  -3 -13 2104.43 100.638   1
   3  -3  14 2768.92 158.116   1
  -3  -2  16 3298.28 190.085   1
  -3  -2  15 546.016 243.310   1
  -3  -2  14 2401.92 135.738   1
  -3  -2  13 804.271 133.135   1
  -3  -2  12 5619.24 110.834   1
   3  -2 -11 11118.5 113.516   1
  -3  -2  10 1827.98 90.1036   1
  -3  -2   9 12343.2 109.264   1
  -3  -2   8 27795.6 110.113   1
  -3  -2   7 19108.7 91.1787   1
  -3  -2   6 3374.20 78.0271   1
  -3  -2   5 1838.07 94.5494   1
  -3  -2   4 20946.6 114.097   1
   3  -2  -3 6388.92 123.672   1
  -3  -2   2 101931. 209.315   1
  -3  -2   1 20847.1 201.404   1
  -3  -2   0 10416.7 108.503   1
  -3  -2  -1 31932.9 127.704   1
  -3  -2  -2 16574.8 93.2497   1
   3  -2   3 27175.6 102.491   1
   3  -2   4 33503.5 116.437   1
  -3  -2  -5 24958.1 112.095   1
  -3  -2  -6 14911.5 69.2249   1
  -3  -2  -7 3528.18 58.8736   1
   3  -2   8 22636.2 86.9423   1
   3  -2   9 16975.4 85.1265   1
  -3  -2 -10 3853.38 82.9131   1
  -3  -2 -11 17681.3 99.6615   1
   3  -2  12 1910.87 100.456   1
   3  -2  13 882.541 89.8930   1
   3  -2  14 1775.96 120.443   1
   3  -2  15 164.575 144.906   1
  -3  -1  16 3427.65 146.158   1
  -3  -1  15 5486.35 180.964   1
  -3  -1  14 17729.0 190.289   1
  -3  -1  13 2402.75 152.389   1
  -3  -1  12 6588.89 130.660   1
   3  -1 -11 2615.74 109.175   1
  -3  -1  10 42324.6 144.302   1
   3  -1  -9 175036. 195.254   1
   3  -1  -8 36018.0 108.525   1
   3  -1  -7 73089.4 131.465   1
   3  -1  -6 125255. 200.167   1
   3  -1  -5 176264. 235.229   1
  -3  -1   4 1730.56 214.339   1
  -3  -1   3 140776. 452.203   1
  -3  -1   2 305495. 641.795   1
   3  -1  -1 562130. 483.277   1
  -3  -1   0 424481. 362.630   1
  -3  -1  -1 6638.64 102.812   1
  -3  -1  -2 37236.9 143.997   1
  -3  -1  -3 37746.7 220.570   1
  -3  -1  -4 89743.8 223.865   1
   3  -1   5 26190.3 93.5185   1
  -3  -1  -6 6629.55 79.4369   1
   3  -1   7 30223.4 96.2158   1
  -3  -1  -8 31887.0 90.2808   1
   3  -1   9 43396.1 100.241   1
   3  -1  10 5190.49 77.7873   1
   3  -1  11 11122.1 94.5588   1
   3  -1  12 11386.1 96.3612   1
   3  -1  13 10520.5 129.373   1
   3  -1  14 513.824 113.503   1
   3  -1  15 1291.95 115.259   1
   3  -1  16 1301.65 137.869   1
  -3   0  17 1079.49 146.626   1
  -3   0  16 2857.44 150.180   1
  -3   0  15 89.7439 165.861   1
  -3   0  14 517.021 257.394   1
  -3   0  13 40.9887 182.156   1
  -3   0  12-59.4450 159.316   1
  -3   0  11 1293.45 139.552   1
  -3   0  10 15903.6 145.120   1
  -3   0   9 3694.02 117.274   1
   3   0  -8 2671.33 101.033   1
  -3   0   7-16.0412 107.171   1
   3   0  -6 40276.8 157.822   1
   3   0  -5 45600.6 107.695   1
   3   0  -4 2132.22 59.2454   1
  -3   0   3 10473.7 84.8739   1
  -3   0   2 4249.68 135.543   1
  -3   0   2 5730.79 111.638  -2
   3   0  -2 5730.79 111.638   1
   3   0  -1 63.4933 100.032  -2
  -3   0   1 63.4933 100.032   1
   3   0   0 7416.77 115.890  -2
  -3   0   0 7416.77 115.890   1
  -3   0  -1 118859. 220.743  -2
   3   0   1 118859. 220.743   1
   3   0   2 10532.6 106.491   1
   3   0   3 660.481 117.674   1
  -3   0  -4 16857.3 138.771   1
   3   0   5 302.101 77.8870   1
   3   0   6 423.401 92.2410   1
  -3   0  -7 77393.9 132.834   1
  -3   0  -8 37.1238 85.9983   1
   3   0   9 24072.5 104.081   1
   3   0  10 3354.45 94.4510   1
   3   0  11 1865.12 92.1275   1
   3   0  12 91.6657 104.092   1
   3   0  13 1659.15 139.001   1
   3   0  14 1234.79 109.832   1
   3   0  15 108.800 110.871   1
   3   0  16 17660.3 123.124   1
  -3   1  17 1230.87 121.663   1
  -3   1  16 4253.05 173.713   1
  -3   1  15 4719.76 142.029   1
  -3   1  14 16286.2 173.886   1
  -3   1  13 2066.59 150.748   1
  -3   1  12 6181.05 147.687   1
  -3   1  11 2593.73 139.076   1
  -3   1  10 39559.8 243.133   1
  -3   1   9 166817. 351.380   1
  -3   1   8 34425.9 260.054   1
   3   1  -7 63062.9 261.086   1
  -3   1   6 109698. 305.534   1
  -3   1   5 169508. 357.841   1
   3   1  -4 348302. 483.664   1
  -3   1   3 123658. 184.511   1
   3   1  -2 324213. 437.278   1
  -3   1   1 560393. 519.149   1
  -3   1   0 429795. 535.375   1
  -3   1  -1 12738.3 159.898   1
  -3   1  -2 42273.3 218.430   1
  -3   1  -3 307530. 493.455   1
  -3   1  -4 97628.6 270.764   1
  -3   1  -5 27466.4 205.021   1
  -3   1  -6 7391.24 231.135   1
   3   1   7 31491.8 185.883   1
   3   1   8 34260.0 192.752   1
   3   1   9 44829.6 175.252   1
   3   1  10 5461.11 107.657   1
   3   1  11 12628.7 151.123   1
   3   1  12 12634.1 136.224   1
   3   1  13 11304.9 133.717   1
   3   1  14 524.631 109.520   1
   3   1  15 1245.94 113.636   1
   3   1  16 1141.58 121.406   1
  -3   2  15 843.569 120.200   1
  -3   2  14 2146.58 141.857   1
  -3   2  13 653.884 203.769   1
  -3   2  12 5199.57 132.903   1
  -3   2  11 10645.1 141.175   1
  -3   2  10 1667.96 126.669   1
  -3   2   9 11051.4 137.020   1
  -3   2   8 24644.8 170.233   1
   3   2  -7 17661.5 170.048   1
   3   2  -6 3103.45 139.593   1
  -3   2   5 1657.19 248.494   1
  -3   2   4 20035.0 184.977   1
   3   2  -3 6532.47 147.764   1
  -3   2   2 103453. 316.519   1
  -3   2   1 19608.5 182.050   1
  -3   2   0 12023.8 160.309   1
  -3   2  -1 37125.8 226.854   1
   3   2   2 18455.9 195.223   1
   3   2   3 30724.9 236.610   1
  -3   2  -4 37070.1 274.205   1
  -3   2  -5 25068.8 169.159   1
   3   2   6 14933.6 162.021   1
  -3   2  -7 3637.18 150.922   1
   3   2   8 24142.3 190.514   1
   3   2   9 17597.1 128.526   1
   3   2  10 4184.53 201.587   1
   3   2  11 17340.4 138.813   1
   3   2  12 1831.09 134.251   1
   3   2  13 894.215 117.797   1
   3   2  14 1794.92 236.000   1
   3   2  15 183.038 122.213   1
  -3   3  15 8752.49 97.8434   1
  -3   3  14 7284.61 117.968   1
  -3   3  13 1208.55 123.206   1
  -3   3  12 747.405 135.275   1
  -3   3  11 5617.37 127.591   1
  -3   3  10 10076.5 136.720   1
  -3   3   9 31796.9 280.104   1
   3   3  -8 3263.48 116.944   1
  -3   3   7 10053.7 122.961   1
  -3   3   6 7139.37 125.923   1
   3   3  -5 11012.8 145.687   1
   3   3  -4 4157.38 128.804   1
   3   3  -3 37556.6 210.568   1
  -3   3   2 1864.11 223.930   1
  -3   3   1 16310.3 341.013  -2
   3   3  -2 16310.3 341.013   1
   3   3  -2 30577.4 314.523  -2
  -3   3   1 30577.4 314.523   1
  -3   3   0 38397.8 511.487  -2
   3   3  -1 38397.8 511.487   1
   3   3  -1 18679.6 281.407  -2
  -3   3   0 18679.6 281.407   1
  -3   3  -1 11234.4 342.694  -2
   3   3   0 11234.4 342.694   1
   3   3   1 4721.00 247.956   1
   3   3   2 15401.5 152.247   1
  -3   3  -3 12176.6 146.112   1
   3   3   4 2291.30 187.531   1
   3   3   5 10076.3 155.017   1
   3   3   6 2349.00 121.861   1
  -3   3  -7 21363.5 143.996   1
   3   3   8 16333.7 179.850   1
   3   3   9 1477.20 114.137   1
   3   3  10 4646.78 121.785   1
   3   3  11 3816.14 111.480   1
   3   3  12 5591.65 97.1663   1
   3   3  13 1471.99 100.245   1
   3   3  14 1380.63 101.220   1
  -3   4  14 538.214 87.7841   1
  -3   4  13 2686.10 124.289   1
  -3   4  12 2943.38 108.787   1
  -3   4  11 20887.7 169.553   1
  -3   4  10 3153.08 121.115   1
  -3   4   9 11282.6 182.375   1
  -3   4   8 12021.0 148.340   1
  -3   4   7 53388.9 201.914   1
  -3   4   6 31973.9 182.540   1
   3   4  -5 4366.48 142.648   1
  -3   4   4 78150.2 234.361   1
   3   4  -3 74276.1 214.921   1
   3   4  -2 36111.3 154.023   1
  -3   4   1 30037.1 180.339   1
   3   4  -2 35100.7 341.765  -2
  -3   4   1 35100.7 341.765   1
  -3   4   0 57376.4 595.551  -2
   3   4  -1 57376.4 595.551   1
   3   4   0 57827.8 534.104   1
   3   4  -1 66582.2 230.393  -2
  -3   4   0 66582.2 230.393   1
   3   4   1 165261. 321.780   1
   3   4   0 170150. 380.313  -2
  -3   4  -1 170150. 380.313   1
   3   4   2 7631.03 150.152   1
   3   4   3 6781.01 151.421   1
  -3   4  -4 181.755 121.896   1
   3   4   5 7381.96 135.022   1
   3   4   6 15914.2 145.461   1
   3   4   7 462.211 114.159   1
   3   4   8 3445.88 106.252   1
   3   4   9 362.261 96.2455   1
   3   4  10 682.443 87.8730   1
   3   4  11 125.192 123.439   1
  -3   5  10 2302.88 157.477   1
  -3   5   9 1578.28 114.799   1
  -3   5   7 4133.53 119.533   1
  -3   5   6 4737.86 146.831   1
  -3   5   5 5754.65 135.945   1
  -3   5   4 5802.20 193.289   1
  -3   5   3 1514.19 167.725   1
  -3   5   2 1326.69 170.987   1
  -3   5   1 524.713 222.699   1
   3   5  -2 2118.25 244.360  -2
  -3   5   0 2118.25 244.360   1
   3   5   1 730.462 334.769   1
   3   5  -1 960.924 251.501  -2
  -3   5  -1 960.924 251.501   1
   3   5   2 746.372 141.665   1
   3   5   3 3853.15 138.600   1
   3   5   4 469.569 124.041   1
   3   5   5 7635.54 128.017   1
   3   5   6 1896.44 111.610   1
   3   5   7 871.795 104.760   1
   3   5   8 1175.79 95.5454   1
   3   5   9 2861.38 145.679   1
   3   5  10 244.745 112.488   1
  -3   6   7 1223.28 95.0401   1
  -3   6   6 2169.20 110.942   1
  -3   6   5 2165.41 119.423   1
  -3   6   4 900.265 128.149   1
  -3   6   3 1173.83 139.043   1
  -3   6   2 9942.53 165.701   1
  -3   6   1 2469.18 162.707   1
   3   6  -2 4224.52 192.321  -2
  -3   6   0 4224.52 192.321   1
   3   6  -1 2806.52 209.788  -2
  -3   6  -1 2806.52 209.788   1
  -4  -5   9 1535.87 84.3015   1
   4  -5  -8 1197.95 80.6387   1
   4  -5  -7 2494.80 87.7486   1
   4  -5  -6 5132.15 100.751   1
  -4  -5   5 692.410 86.8996   1
  -4  -5   4 15767.4 129.634   1
   4  -5  -3 12405.5 158.582   1
   4  -5  -2 16637.3 207.458   1
   4  -5   0 16291.5 168.573  -2
  -4  -5   2 16291.5 168.573   1
   4  -5  -1 15951.3 115.831   1
  -4  -5   0 5552.86 101.073   1
  -4  -5  -1 33114.4 112.272   1
   4  -5   2 14560.4 90.4017   1
  -4  -5  -3 20760.8 114.603   1
  -4  -5  -4 25881.9 99.7662   1
   4  -5   5 11572.8 85.3865   1
  -4  -5  -6 1094.17 71.8884   1
  -4  -5  -7 9340.44 118.096   1
  -4  -5  -8 11620.7 117.606   1
  -4  -4  12 954.145 95.9323   1
   4  -4 -11 3290.01 85.9317   1
  -4  -4  10 5473.23 91.4958   1
  -4  -4   9 1370.92 107.110   1
  -4  -4   8 441.739 87.9214   1
  -4  -4   7 7544.30 101.625   1
   4  -4  -6 37486.4 152.951   1
  -4  -4   5 14030.8 159.658   1
   4  -4  -4 11122.3 116.518   1
   4  -4  -3 2550.96 106.110   1
   4  -4  -2 17572.8 134.108   1
   4  -4  -1 36680.1 620.585  -2
  -4  -4   2 36680.1 620.585   1
   4  -4  -1 69871.5 261.206   1
   4  -4   0 66553.0 263.949  -2
  -4  -4   1 66553.0 263.949   1
  -4  -4   1 49651.3 420.227  -2
   4  -4   0 49651.3 420.227   1
   4  -4   1 17524.7 204.948  -2
  -4  -4   0 17524.7 204.948   1
  -4  -4  -1 1314.96 132.451   1
  -4  -4   0 9094.37 371.504  -2
   4  -4   1 9094.37 371.504   1
  -4  -4  -2 9447.81 108.498   1
  -4  -4  -3 12462.0 104.968   1
  -4  -4  -4 24103.4 107.909   1
   4  -4   5 3340.87 104.280   1
  -4  -4  -6 566.957 70.0342   1
  -4  -4  -7 2153.14 73.7538   1
   4  -4   8 55.5862 89.6726   1
  -4  -4  -9 2800.06 77.5911   1
  -4  -4 -10 1076.51 113.417   1
  -4  -4 -11 428.358 97.7849   1
  -4  -3  14 1456.93 129.297   1
  -4  -3  13 3882.45 128.483   1
  -4  -3  12 512.015 97.2368   1
  -4  -3  11 392.990 93.8075   1
  -4  -3  10 1328.78 94.0673   1
  -4  -3   9 1338.06 93.8630   1
  -4  -3   8 2005.48 91.9064   1
   4  -3  -7 3386.26 91.8970   1
  -4  -3   6 4639.39 93.3798   1
  -4  -3   5 939.146 93.1579   1
   4  -3  -4 1382.08 92.7414   1
  -4  -3   3 7788.46 106.103   1
   4  -3  -2 2902.04 167.509   1
   4  -3  -1 20044.9 249.277  -2
  -4  -3   2 20044.9 249.277   1
  -4  -3   2 37950.8 248.367  -2
   4  -3  -1 37950.8 248.367   1
   4  -3   0 40766.9 372.782  -2
  -4  -3   1 40766.9 372.782   1
  -4  -3   1 24334.0 272.767  -2
   4  -3   0 24334.0 272.767   1
   4  -3   1 22316.1 215.878  -2
  -4  -3   0 22316.1 215.878   1
  -4  -3  -1 24996.5 177.237   1
  -4  -3   0 30309.5 318.900  -2
   4  -3   1 30309.5 318.900   1
  -4  -3  -2 1962.08 95.7448   1
   4  -3   3 6300.72 89.8243   1
  -4  -3  -4 6305.59 100.428   1
  -4  -3  -5 7893.34 81.5968   1
   4  -3   6 5351.80 72.2930   1
  -4  -3  -7 9009.24 78.5773   1
   4  -3   8 173.100 70.9946   1
  -4  -3  -9 2738.72 72.2126   1
   4  -3  10 2916.04 75.2378   1
  -4  -3 -11 1365.96 89.4781   1
   4  -3  12 989.142 119.337   1
   4  -3  13 2769.23 109.991   1
   4  -3  14 918.428 143.523   1
  -4  -2  15 486.654 195.344   1
  -4  -2  14 11313.4 173.966   1
   4  -2 -13 1101.72 255.962   1
  -4  -2  12 3867.95 120.123   1
  -4  -2  11 193.667 105.823   1
   4  -2 -10 4493.21 102.869   1
  -4  -2   9 39480.6 144.567   1
   4  -2  -8 28737.5 129.208   1
   4  -2  -7 28174.1 114.145   1
  -4  -2   6 7648.53 92.8221   1
   4  -2  -5 19580.6 117.706   1
   4  -2  -4 16565.7 124.701   1
  -4  -2   3 19846.6 134.932   1
  -4  -2   2 3561.07 105.529   1
  -4  -2   1 140729. 222.033   1
   4  -2   0 49736.5 16909.5  -2
  -4  -2   1 49736.5 16909.5   1
  -4  -2   0 43508.6 151.195   1
  -4  -2  -1 44976.8 168.151   1
   4  -2   2 39805.4 135.371   1
   4  -2   3 491.896 84.9871   1
  -4  -2  -4 9886.21 73.7888   1
  -4  -2  -5 18619.1 81.0783   1
  -4  -2  -6 37318.5 96.4251   1
   4  -2   7 672.008 67.2693   1
  -4  -2  -8 12957.4 80.5498   1
  -4  -2  -9 11738.8 86.3067   1
  -4  -2 -10 1075.85 80.0147   1
  -4  -2 -11 2680.83 82.2237   1
   4  -2  12 1361.05 96.9886   1
   4  -2  13 7039.98 95.1028   1
   4  -2  14 618.301 112.303   1
   4  -2  15 1708.46 135.604   1
  -4  -1  16 4359.98 210.103   1
  -4  -1  15 468.684 160.459   1
  -4  -1  14 5307.75 172.066   1
  -4  -1  13 6165.89 187.382   1
   4  -1 -12 4270.49 139.696   1
  -4  -1  11 6342.90 119.910   1
  -4  -1  10 18415.2 128.485   1
   4  -1  -9 8632.46 102.252   1
   4  -1  -8 13130.8 96.5285   1
   4  -1  -7 9776.82 100.292   1
  -4  -1   6 24980.5 106.306   1
   4  -1  -5 17211.5 120.219   1
  -4  -1   4 6372.35 104.689   1
  -4  -1   3 40284.9 308.271   1
  -4  -1   2 41068.2 135.699   1
  -4  -1   1 8341.76 85.8325   1
  -4  -1   1 13109.8 12689.6  -2
   4  -1  -1 13109.8 12689.6   1
  -4  -1   0 31600.9 107.777   1
  -4  -1   0 64591.1 12247.2  -2
   4  -1   0 64591.1 12247.2   1
  -4  -1  -1 24395.4 103.718   1
   4  -1   2 35380.9 113.489   1
  -4  -1  -3 23672.1 100.369   1
  -4  -1  -4 26328.8 112.176   1
  -4  -1  -5 16886.7 66.9829   1
   4  -1   6 32089.7 87.9600   1
  -4  -1  -7 7426.47 65.9404   1
   4  -1   8 2494.81 70.0118   1
   4  -1   9 18116.7 85.6939   1
  -4  -1 -10 8450.59 96.6773   1
   4  -1  11 26857.5 119.060   1
   4  -1  12 903.653 79.7515   1
   4  -1  13 3178.10 92.4084   1
   4  -1  14 2548.50 157.896   1
   4  -1  15 1937.36 105.450   1
  -4   0  16 680.891 136.976   1
  -4   0  15 96.9784 159.398   1
  -4   0  14 6178.00 253.117   1
  -4   0  13 22135.6 224.552   1
  -4   0  12 41155.3 336.143   1
  -4   0  11 10002.9 168.297   1
  -4   0  10 9083.33 158.126   1
  -4   0   9 947.618 128.864   1
  -4   0   8 3864.52 128.129   1
  -4   0   7 769.183 121.061   1
  -4   0   6 5076.35 118.177   1
  -4   0   5 736.197 69.3702   1
   4   0  -4 100895. 213.838   1
  -4   0   3 195659. 404.166   1
   4   0  -3 254748. 579.257  -2
  -4   0   3 254748. 579.257   1
   4   0  -2 18174.8 211.615   1
   4   0  -2 23214.6 178.219  -2
  -4   0   2 23214.6 178.219   1
  -4   0   1 5299.05 142.930  -2
   4   0  -1 5299.05 142.930   1
  -4   0   0 440505. 586.773  -2
   4   0   0 440505. 586.773   1
   4   0   1 736202. 521.762  -2
  -4   0  -1 736202. 521.762   1
  -4   0  -2 82962.0 291.179   1
   4   0   2 102814. 471.344  -2
  -4   0  -2 102814. 471.344   1
  -4   0  -3 5487.14 88.5596   1
  -4   0  -4 1659.60 133.364   1
   4   0   5 105452. 208.292   1
   4   0   6 276102. 252.761   1
  -4   0  -7 67678.4 155.413   1
   4   0   8 2756.98 70.7622   1
   4   0   9 69.3585 81.8108   1
  -4   0 -10 33431.9 133.829   1
   4   0  11 66393.9 173.067   1
   4   0  12 18873.8 126.462   1
   4   0  13 2700.08 102.312   1
   4   0  14 155.129 122.447   1
   4   0  15 15954.5 168.679   1
  -4   1  17 4780.83 112.278   1
  -4   1  16 6048.99 165.131   1
  -4   1  15 490.141 147.402   1
  -4   1  14 5004.07 143.818   1
  -4   1  13 5795.87 173.475   1
  -4   1  12 3941.68 151.807   1
  -4   1  11 5996.05 155.227   1
  -4   1  10 16404.4 151.908   1
  -4   1   9 7381.08 147.069   1
  -4   1   8 12242.6 167.643   1
  -4   1   7 8504.52 145.292   1
   4   1  -6 23357.1 154.200   1
  -4   1   5 16135.4 162.511   1
   4   1  -4 5714.10 109.673   1
  -4   1   3 35651.8 259.994   1
  -4   1   2 86831.0 223.997   1
   4   1  -1 34873.4 203.075   1
   4   1  -1 44483.1 323.821  -2
  -4   1   1 44483.1 323.821   1
  -4   1   0 85516.3 291.370   1
   4   1   0 102944. 384.135  -2
  -4   1   0 102944. 384.135   1
   4   1   1 25691.6 172.321   1
  -4   1  -2 37742.7 248.838   1
  -4   1  -3 24371.8 230.018   1
   4   1   4 25073.7 317.724   1
   4   1   5 17028.8 144.146   1
  -4   1  -6 31667.7 166.642   1
   4   1   7 7774.38 139.886   1
  -4   1  -8 2642.55 100.636   1
  -4   1  -9 18762.6 108.903   1
  -4   1 -10 8716.99 133.968   1
   4   1  11 30157.4 152.134   1
   4   1  12 1062.12 108.113   1
   4   1  13 3435.44 110.165   1
   4   1  14 2146.31 148.873   1
   4   1  15 1652.55 125.453   1
  -4   2  16 2917.21 119.280   1
  -4   2  15 461.254 146.588   1
  -4   2  14 10683.0 207.359   1
  -4   2  13 1409.57 129.055   1
  -4   2  12 3617.77 138.268   1
  -4   2  11 132.662 134.300   1
  -4   2  10 4063.99 127.964   1
  -4   2   9 32844.7 160.569   1
  -4   2   8 24303.5 176.910   1
   4   2  -7 25909.2 166.945   1
   4   2  -6 7069.35 131.143   1
   4   2  -5 18669.8 170.912   1
   4   2  -4 15001.3 202.065   1
   4   2  -3 19243.7 210.951   1
   4   2  -2 3773.76 292.280   1
  -4   2   1 140770. 504.139   1
  -4   2   0 109942. 21681.0  -2
   4   2  -1 109942. 21681.0   1
  -4   2   0 48682.7 398.572   1
   4   2   1 44781.8 269.221   1
  -4   2  -2 40711.8 271.710   1
  -4   2  -3 297.757 107.068   1
  -4   2  -4 8935.06 105.679   1
  -4   2  -5 16817.6 121.353   1
   4   2   6 37541.1 255.902   1
  -4   2  -7 641.273 122.291   1
   4   2   8 11878.1 118.379   1
   4   2   9 12421.7 184.371   1
   4   2  10 986.479 103.579   1
   4   2  11 2912.16 136.124   1
   4   2  12 1297.71 106.892   1
   4   2  13 6203.67 127.926   1
   4   2  14 367.914 104.619   1
   4   2  15 796.698 101.966   1
  -4   3  15 514.308 102.651   1
  -4   3  14 1556.38 99.4848   1
  -4   3  13 3568.56 165.907   1
  -4   3  12 493.361 126.285   1
  -4   3  11 165.197 482.478   1
  -4   3  10 1275.55 141.586   1
  -4   3   9 1157.32 125.350   1
  -4   3   8 1810.96 123.946   1
  -4   3   7 3263.53 122.936   1
  -4   3   6 4437.25 132.398   1
   4   3  -5 914.251 130.739   1
  -4   3   4 1359.50 124.324   1
   4   3  -3 7923.27 174.380   1
  -4   3   2 3072.83 219.186   1
  -4   3   1 20712.0 423.228  -2
   4   3  -2 20712.0 423.228   1
   4   3  -2 39495.2 334.522  -2
  -4   3   1 39495.2 334.522   1
  -4   3   0 43151.6 571.575  -2
   4   3  -1 43151.6 571.575   1
   4   3  -1 26929.2 330.538  -2
  -4   3   0 26929.2 330.538   1
  -4   3  -1 23597.7 438.830  -2
   4   3   0 23597.7 438.830   1
   4   3   1 26508.9 375.165   1
   4   3   0 29223.8 273.854  -2
  -4   3  -1 29223.8 273.854   1
   4   3   2 1697.90 132.949   1
   4   3   3 6157.39 99.4672   1
  -4   3  -4 5601.55 123.867   1
   4   3   5 7501.84 129.288   1
   4   3   6 4909.16 117.770   1
   4   3   7 8362.49 174.572   1
   4   3   8 212.051 108.909   1
   4   3   9 2821.99 109.094   1
   4   3  10 2821.94 104.974   1
   4   3  11 1212.69 100.649   1
   4   3  12 765.921 82.2584   1
   4   3  13 1523.60 108.805   1
  -4   4  13 1106.86 112.778   1
  -4   4  12 1071.49 93.8918   1
  -4   4  11 3696.77 111.665   1
  -4   4  10 5699.53 128.365   1
  -4   4   9 1522.93 117.503   1
  -4   4   8 526.609 188.247   1
  -4   4   7 8191.70 140.277   1
  -4   4   6 39896.1 185.101   1
  -4   4   5 14796.2 157.114   1
  -4   4   4 12715.4 265.870   1
  -4   4   3 2932.38 119.395   1
  -4   4   2 18614.5 135.762   1
  -4   4   1 66368.9 391.748   1
   4   4  -2 72330.4 260.102  -2
  -4   4   1 72330.4 260.102   1
  -4   4   0 75473.2 692.487  -2
   4   4  -1 75473.2 692.487   1
   4   4   0 23044.0 235.431   1
   4   4  -1 43239.2 204.176  -2
  -4   4   0 43239.2 204.176   1
   4   4   1 1752.29 173.597   1
   4   4   0 7903.01 153.805  -2
  -4   4  -1 7903.01 153.805   1
   4   4   2 10591.5 147.381   1
  -4   4  -3 13654.3 293.482   1
   4   4   4 23998.8 170.629   1
  -4   4  -5 3397.55 123.612   1
   4   4   6 501.916 109.593   1
  -4   4  -7 1665.28 209.689   1
   4   4   8 61.6985 97.7409   1
   4   4   9 2426.67 100.997   1
   4   4  10 869.071 86.7825   1
   4   4  11 379.850 146.499   1
   4   4  12 38.9965 112.981   1
  -4   5   9 2495.68 104.313   1
  -4   5   8 1819.53 113.833   1
  -4   5   7 3510.96 193.045   1
  -4   5   6 8972.85 118.239   1
  -4   5   5 1227.63 137.466   1
  -4   5   4 25273.9 176.914   1
  -4   5   3 18269.8 170.437   1
  -4   5   2 21652.8 176.531   1
  -4   5   1 21106.8 237.680   1
   4   5  -2 12179.9 241.118  -2
  -4   5   0 12179.9 241.118   1
   4   5   1 35984.6 290.486   1
   4   5  -1 46396.0 310.588  -2
  -4   5  -1 46396.0 310.588   1
   4   5   2 16769.3 151.732   1
   4   5   3 23063.0 151.235   1
   4   5   4 29638.2 151.997   1
   4   5   5 13405.2 141.813   1
  -4   5  -6 1044.99 163.996   1
   4   5   7 8403.27 111.609   1
   4   5   8 9718.88 102.044   1
   4   5   9 16179.7 149.638   1
  -4   6   5 1020.05 107.527   1
  -4   6   4 2917.72 120.092   1
  -4   6   3 866.827 126.189   1
  -4   6   2 1480.64 135.744   1
  -4   6   1 695.221 146.085   1
  -4   6  -2 167.552 184.093   1
   5  -5  -8 240.664 115.035   1
   5  -5  -7 295.867 87.3678   1
  -5  -5   6 2663.26 102.250   1
   5  -5  -5 332.744 92.1689   1
   5  -5  -4 2948.69 82.5729   1
   5  -5  -3 1124.03 84.4275   1
   5  -5  -2 4259.77 160.422   1
   5  -5   0 5021.18 190.898  -2
  -5  -5   2 5021.18 190.898   1
  -5  -5   1 217.026 77.6846   1
  -5  -5   0 3416.73 87.5850   1
  -5  -5   2 5935.95 209.720  -2
   5  -5   0 5935.95 209.720   1
  -5  -5  -1 696.254 71.0847   1
  -5  -5  -2 189.569 68.6637   1
   5  -5   3 689.619 66.3421   1
  -5  -5  -4 694.556 60.4841   1
   5  -5   5 3676.25 71.8382   1
  -5  -5  -6 385.840 75.7357   1
  -5  -4  12 773.144 121.126   1
   5  -4 -11 2379.46 97.5866   1
   5  -4 -10 445.143 79.4477   1
  -5  -4   9 8631.37 94.4229   1
  -5  -4   8 8609.36 149.027   1
  -5  -4   7 2187.70 90.9103   1
  -5  -4   6 10225.3 104.072   1
  -5  -4   5 19351.4 116.972   1
  -5  -4   4 36645.1 142.135   1
   5  -4  -3 23841.6 127.567   1
   5  -4  -2 4874.64 241.077   1
   5  -4  -1 7836.81 539.317  -2
  -5  -4   2 7836.81 539.317   1
  -5  -4   2 12455.7 336.026  -2
   5  -4  -1 12455.7 336.026   1
   5  -4   0 18272.2 245.898  -2
  -5  -4   1 18272.2 245.898   1
  -5  -4   0 20797.6 437.889   1
  -5  -4   1 32673.1 393.327  -2
   5  -4   0 32673.1 393.327   1
   5  -4   1 56284.0 340.770  -2
  -5  -4   0 56284.0 340.770   1
  -5  -4  -1 71971.1 288.803   1
  -5  -4   0 97317.5 471.975  -2
   5  -4   1 97317.5 471.975   1
   5  -4   2 21952.1 116.058   1
   5  -4   3 4157.47 123.300   1
   5  -4   4 13026.3 90.8151   1
   5  -4   5 13467.9 88.7488   1
   5  -4   6 1590.90 80.6556   1
  -5  -4  -7 687.213 89.5176   1
  -5  -4  -8 49.8780 65.4008   1
  -5  -4  -9 1319.84 226.421   1
   5  -4  10 202.892 92.6235   1
  -5  -3  13 7812.24 140.916   1
   5  -3 -12 3428.95 107.854   1
  -5  -3  11 1963.98 128.158   1
  -5  -3  10 75.8099 93.5056   1
  -5  -3   9 12254.5 112.326   1
  -5  -3   8 708.504 95.5144   1
  -5  -3   7 9560.41 107.123   1
   5  -3  -6 23526.2 129.302   1
   5  -3  -5 5020.77 102.932   1
   5  -3  -4 13154.2 114.096   1
   5  -3  -3 19367.0 162.767   1
   5  -3  -2 11973.5 171.461   1
   5  -3  -1 50229.0 238.138  -2
  -5  -3   2 50229.0 238.138   1
  -5  -3   2 97157.9 323.751  -2
   5  -3  -1 97157.9 323.751   1
   5  -3   0 119207. 360.326  -2
  -5  -3   1 119207. 360.326   1
  -5  -3   1 116146. 408.303  -2
   5  -3   0 116146. 408.303   1
   5  -3   1 83541.7 403.820  -2
  -5  -3   0 83541.7 403.820   1
  -5  -3  -1 15492.1 216.282   1
  -5  -3   0 43581.9 267.690  -2
   5  -3   1 43581.9 267.690   1
  -5  -3  -2 31632.5 171.257   1
   5  -3   3 39270.0 127.744   1
   5  -3   4 65312.7 142.046   1
  -5  -3  -5 29891.4 106.719   1
  -5  -3  -6 9499.27 79.7271   1
   5  -3   7 31326.4 131.952   1
   5  -3   8 22007.6 98.6520   1
  -5  -3  -9 14012.1 87.9934   1
  -5  -3 -10 3154.70 76.2826   1
  -5  -3 -11 11383.9 102.691   1
   5  -3  12 15952.8 121.449   1
   5  -3  13 1524.78 130.840   1
  -5  -2  15 3274.88 189.935   1
  -5  -2  14 12691.4 179.004   1
  -5  -2  13 16161.4 180.438   1
  -5  -2  12 3521.99 159.438   1
   5  -2 -11 7796.97 122.239   1
   5  -2 -10 22428.8 137.825   1
   5  -2  -9 10428.9 114.770   1
  -5  -2   8 7197.95 103.966   1
  -5  -2   7 2940.93 93.4132   1
  -5  -2   6 17826.9 108.695   1
   5  -2  -5 15361.0 107.748   1
   5  -2  -4 11554.5 102.364   1
  -5  -2   3 11957.2 101.566   1
  -5  -2   2 25789.9 154.187   1
   5  -2  -1 912.651 83.3044   1
   5  -2   0 52239.4 172.357   1
  -5  -2  -1 38671.7 130.704   1
   5  -2   2 26087.7 103.804   1
  -5  -2  -3 6346.88 77.5593   1
   5  -2   4 28890.6 97.2225   1
   5  -2   5 25522.5 124.560   1
  -5  -2  -6 11804.3 76.4217   1
   5  -2   7 9024.70 75.0417   1
  -5  -2  -8 121.733 66.7047   1
  -5  -2  -9 7110.54 81.4301   1
  -5  -2 -10 9271.77 80.2279   1
  -5  -2 -11 1163.32 88.5014   1
   5  -2  12 1585.68 79.8096   1
   5  -2  13 761.004 87.8516   1
   5  -2  14 1399.45 130.040   1
  -5  -1  16 2038.95 180.934   1
  -5  -1  15 996.342 210.478   1
  -5  -1  14 11015.7 198.763   1
  -5  -1  13 9110.71 173.450   1
  -5  -1  12 19017.8 177.015   1
  -5  -1  11 8847.32 250.501   1
  -5  -1  10 24755.8 142.120   1
   5  -1  -9 32976.1 159.870   1
  -5  -1   8 4011.72 95.7202   1
   5  -1  -7 51697.5 135.436   1
  -5  -1   6 88782.3 158.654   1
  -5  -1   5 33090.3 229.420   1
   5  -1  -4 21843.0 108.498   1
   5  -1  -3 14472.9 123.431   1
  -5  -1   2 140664. 280.728   1
  -5  -1   2 216412. 358.438  -2
   5  -1  -2 216412. 358.438   1
  -5  -1   1 105542. 260.264   1
   5  -1  -1 141919. 419.290  -2
  -5  -1   1 141919. 419.290   1
  -5  -1   0 77684.8 162.993   1
   5  -1   0 46755.9 24266.2  -2
  -5  -1   0 46755.9 24266.2   1
  -5  -1  -1 18325.8 112.021   1
   5  -1   2 37303.1 132.325   1
   5  -1   3 68440.1 122.250   1
   5  -1   4 20269.0 85.4436   1
   5  -1   5 20011.0 76.8966   1
  -5  -1  -6 3399.15 60.8442   1
   5  -1   7 957.231 69.2125   1
   5  -1   8 3065.91 65.7916   1
   5  -1   9 4674.23 86.4334   1
   5  -1  10 2862.47 87.5044   1
  -5  -1 -11 7297.73 92.9459   1
   5  -1  12 2090.75 81.1857   1
   5  -1  13 2184.07 122.899   1
   5  -1  14 1332.10 96.2169   1
  -5   0  16 1242.06 126.765   1
  -5   0  15 336.583 206.964   1
  -5   0  14 962.202 167.322   1
  -5   0  13 615.459 169.536   1
  -5   0  12 7741.76 189.883   1
  -5   0  11 204.438 195.796   1
  -5   0  10 310.641 142.837   1
  -5   0   9 9006.14 140.692   1
  -5   0   8 1693.58 125.195   1
  -5   0   7 4398.52 110.314   1
   5   0  -6 1779.37 110.528   1
  -5   0   5 563.402 106.329   1
  -5   0   4 77671.2 236.248   1
   5   0  -3 93.8570 100.532   1
   5   0  -3 217.872 333.202  -2
  -5   0   3 217.872 333.202   1
   5   0  -2 2795.08 137.734   1
   5   0  -2 8114.40 206.691  -2
  -5   0   2 8114.40 206.691   1
   5   0  -1 5755.82 155.696  -2
  -5   0   1 5755.82 155.696   1
   5   0   0 4959.61 157.284  -2
  -5   0   0 4959.61 157.284   1
   5   0   1 17196.6 258.471  -2
  -5   0  -1 17196.6 258.471   1
   5   0   2 112322. 262.061   1
   5   0   2 137185. 353.961  -2
  -5   0  -2 137185. 353.961   1
  -5   0  -3 1035.10 86.9970   1
  -5   0  -4 4118.36 70.9659   1
   5   0   5 54.1365 85.5661   1
   5   0   6 5200.15 80.6280   1
   5   0   7 8577.57 86.6728   1
   5   0   8 12528.3 91.3418   1
   5   0   9 40895.5 136.706   1
  -5   0 -10 22043.7 118.821   1
   5   0  11 6982.70 99.9709   1
  -5   0 -12 563.554 88.5923   1
   5   0  13 2527.84 112.419   1
   5   0  14 8601.41 126.280   1
   5   0  15 2820.81 116.962   1
  -5   1  16 2946.31 141.460   1
  -5   1  15 845.523 134.305   1
  -5   1  14 10422.9 171.406   1
  -5   1  13 8429.35 149.231   1
  -5   1  12 17618.6 169.724   1
  -5   1  11 8152.91 195.684   1
  -5   1  10 22083.6 176.739   1
  -5   1   9 27858.3 203.430   1
  -5   1   8 3933.58 155.721   1
  -5   1   7 47531.1 283.220   1
  -5   1   6 84546.1 252.124   1
   5   1  -5 29727.9 220.066   1
   5   1  -4 20300.6 158.151   1
  -5   1   3 13002.4 171.819   1
  -5   1   2 155641. 321.451   1
  -5   1   1 102136. 341.826   1
   5   1  -1 135829. 511.976  -2
  -5   1   1 135829. 511.976   1
  -5   1   0 76246.3 310.262   1
  -5   1   0 100672. 469.663  -2
   5   1   0 100672. 469.663   1
   5   1   1 18465.1 213.510   1
  -5   1  -2 40982.8 300.878   1
  -5   1  -3 63528.1 268.701   1
  -5   1  -4 16931.5 163.691   1
   5   1   5 18017.1 125.096   1
   5   1   6 3600.64 137.853   1
  -5   1  -7 826.566 108.162   1
  -5   1  -8 3238.76 91.4686   1
  -5   1  -9 4721.08 119.938   1
   5   1  10 2758.20 98.3720   1
   5   1  11 7867.88 116.470   1
   5   1  12 2157.66 110.022   1
   5   1  13 1966.40 109.487   1
   5   1  14 1103.57 123.617   1
   5   1  15 7082.17 113.119   1
  -5   2  16 1393.46 92.6478   1
  -5   2  15 3644.32 138.876   1
  -5   2  14 12212.1 224.591   1
  -5   2  13 14811.6 144.345   1
  -5   2  12 3300.47 219.180   1
  -5   2  11 6940.40 138.764   1
  -5   2  10 18413.3 156.739   1
  -5   2   9 8534.78 143.327   1
  -5   2   8 6251.50 134.303   1
  -5   2   7 2679.94 152.693   1
   5   2  -6 16249.7 157.322   1
  -5   2   5 14913.9 176.176   1
  -5   2   4 12417.5 192.667   1
   5   2  -3 11077.6 161.814   1
  -5   2   2 25463.9 191.011   1
  -5   2   1 1082.47 150.980   1
  -5   2   0 53546.6 225.365   1
   5   2   1 39413.0 200.937   1
  -5   2  -2 26462.3 145.058   1
  -5   2  -3 6393.05 110.496   1
  -5   2  -4 27101.0 151.463   1
   5   2   5 23575.5 130.269   1
  -5   2  -6 10732.7 118.045   1
   5   2   7 8431.03 109.295   1
   5   2   8 89.2935 160.655   1
  -5   2  -9 6764.74 106.641   1
   5   2  10 9201.20 147.839   1
   5   2  11 1023.45 125.940   1
   5   2  12 1348.52 99.3951   1
   5   2  13 520.072 105.569   1
   5   2  14 717.715 118.019   1
  -5   3  14 1198.39 144.042   1
  -5   3  13 8704.42 118.809   1
  -5   3  12 3463.18 121.804   1
  -5   3  11 1861.72 127.783   1
  -5   3  10 57.2362 130.026   1
  -5   3   9 11059.8 138.802   1
  -5   3   8 705.345 118.620   1
  -5   3   7 9757.28 190.285   1
  -5   3   6 21752.0 138.990   1
  -5   3   5 4837.70 120.414   1
  -5   3   4 12476.7 127.606   1
  -5   3   3 17649.8 147.814   1
  -5   3   2 12397.5 294.624   1
  -5   3   1 50879.6 566.724  -2
   5   3  -2 50879.6 566.724   1
  -5   3   0 119246. 873.167  -2
   5   3  -1 119246. 873.167   1
   5   3  -1 92195.0 353.616  -2
  -5   3   0 92195.0 353.616   1
  -5   3  -1 88089.7 325.114  -2
   5   3   0 88089.7 325.114   1
   5   3   1 16166.6 186.553   1
   5   3   2 30560.1 130.738   1
   5   3   3 38511.6 151.886   1
   5   3   4 58354.3 160.061   1
   5   3   5 26664.6 155.449   1
   5   3   6 8965.52 133.376   1
   5   3   7 27556.3 151.747   1
   5   3   8 20931.3 148.214   1
   5   3   9 13107.4 118.018   1
   5   3  10 2731.69 113.639   1
   5   3  11 9193.73 106.484   1
   5   3  12 9199.97 83.7937   1
  -5   4  12 866.130 112.176   1
  -5   4  11 2528.77 96.6251   1
  -5   4  10 505.783 146.532   1
  -5   4   9 8963.00 131.008   1
  -5   4   8 10031.6 124.849   1
  -5   4   7 2576.76 151.430   1
  -5   4   6 11022.1 123.567   1
  -5   4   5 21616.2 135.145   1
  -5   4   4 41402.1 158.585   1
  -5   4   3 26321.4 142.717   1
  -5   4   2 5077.34 167.297   1
   5   4  -2 10593.7 196.000  -2
  -5   4   1 10593.7 196.000   1
   5   4   0 25726.4 261.403   1
   5   4  -1 27270.4 228.689  -2
  -5   4   0 27270.4 228.689   1
   5   4   1 83465.0 343.462   1
   5   4   0 84050.1 388.877  -2
  -5   4  -1 84050.1 388.877   1
   5   4   2 23907.0 134.973   1
   5   4   3 4483.94 135.655   1
   5   4   4 13157.8 145.454   1
   5   4   5 12517.3 139.600   1
   5   4   6 1445.11 107.189   1
   5   4   7 579.791 97.6944   1
   5   4   8 82.2777 96.1093   1
   5   4   9 1242.29 87.9655   1
   5   4  10 167.055 81.9716   1
   5   4  11 2939.94 126.039   1
  -5   5   8 327.426 105.212   1
  -5   5   7 544.779 110.884   1
  -5   5   6 3790.71 115.691   1
  -5   5   5 617.078 115.161   1
  -5   5   4 4314.97 126.667   1
  -5   5   3 1654.79 125.464   1
  -5   5   2 5425.08 181.576   1
  -5   5   1 422.583 172.950   1
   5   5  -2 5785.85 208.983  -2
  -5   5   0 5785.85 208.983   1
   5   5   1 886.289 140.732   1
  -5   5  -2 340.875 199.720   1
   5   5   3 716.531 166.986   1
   5   5   4 666.816 119.938   1
   5   5   5 3990.20 103.695   1
   5   5   6 450.270 109.886   1
   5   5   7 11.4482 160.382   1
  -5   6   4 1498.85 99.4888   1
  -5   6   3 88.0032 103.795   1
  -5   6   2 574.140 113.596   1
  -5   6   1 1121.80 125.074   1
   5   6  -2 577.554 139.403  -2
  -5   6   0 577.554 139.403   1
  -6  -5   7 367.169 98.7575   1
  -6  -5   6 393.485 79.7626   1
   6  -5  -5 169.078 82.6859   1
   6  -5  -4 4029.49 71.3291   1
   6  -5  -3 6144.41 125.104   1
   6  -5  -2 779.232 168.357   1
   6  -5   0 2105.90 162.758  -2
  -6  -5   2 2105.90 162.758   1
   6  -5  -1 6725.84 104.369   1
  -6  -5   0 3775.72 122.983   1
  -6  -5   2 4301.53 222.763  -2
   6  -5   0 4301.53 222.763   1
   6  -5   1 472.034 113.477   1
  -6  -5  -2 7809.18 69.1243   1
  -6  -5  -3 1401.11 60.3886   1
  -6  -5  -4 15515.5 112.856   1
  -6  -5  -5 3897.88 94.3879   1
   6  -4 -12 671.267 78.3585   1
   6  -4 -11 1119.36 128.499   1
   6  -4 -10 821.157 88.2742   1
  -6  -4   9 60.0988 75.5589   1
   6  -4  -8 1258.74 80.1723   1
   6  -4  -7 1607.09 109.045   1
   6  -4  -6 10258.4 97.4418   1
   6  -4  -5 3024.80 88.5456   1
   6  -4  -4 4471.41 93.1059   1
   6  -4  -3 6807.53 99.7127   1
   6  -4  -2 3225.05 157.642   1
   6  -4  -1 6815.04 157.303  -2
  -6  -4   2 6815.04 157.303   1
  -6  -4   2 12145.1 221.913  -2
   6  -4  -1 12145.1 221.913   1
   6  -4   0 12072.4 162.204  -2
  -6  -4   1 12072.4 162.204   1
  -6  -4   0 5705.23 400.829   1
  -6  -4   1 11156.5 218.369  -2
   6  -4   0 11156.5 218.369   1
   6  -4   1 7544.06 225.758  -2
  -6  -4   0 7544.06 225.758   1
  -6  -4  -1 3789.92 101.963   1
  -6  -4   0 6586.10 207.628  -2
   6  -4   1 6586.10 207.628   1
  -6  -4  -2 6742.90 86.7170   1
  -6  -4  -3 1079.79 73.8743   1
  -6  -4  -4 7646.93 83.4135   1
  -6  -4  -5 338.317 63.9648   1
  -6  -4  -6 6067.02 75.8428   1
   6  -4   7 7026.07 68.8215   1
   6  -4   8 2077.73 79.3538   1
   6  -4   9 3880.47 94.8898   1
   6  -4  10 1855.38 102.375   1
  -6  -3  13 12223.5 182.048   1
   6  -3 -12 3060.12 125.191   1
   6  -3 -11 10238.5 106.638   1
  -6  -3  10 200.264 102.996   1
   6  -3  -9 11450.0 109.790   1
   6  -3  -8 31218.4 142.594   1
   6  -3  -7 13859.0 122.035   1
   6  -3  -6 15614.2 169.882   1
   6  -3  -5 8291.40 107.150   1
   6  -3  -4 14117.1 115.325   1
  -6  -3   3 8713.59 121.190   1
   6  -3  -2 9307.31 260.459  -2
  -6  -3   3 9307.31 260.459   1
   6  -3  -2 2925.18 147.356   1
   6  -3  -1 11108.8 243.044  -2
  -6  -3   2 11108.8 243.044   1
  -6  -3   2 20778.2 229.041  -2
   6  -3  -1 20778.2 229.041   1
   6  -3   0 40750.7 251.525  -2
  -6  -3   1 40750.7 251.525   1
  -6  -3   1 58163.3 326.945  -2
   6  -3   0 58163.3 326.945   1
   6  -3   1 60230.1 231.349  -2
  -6  -3   0 60230.1 231.349   1
  -6  -3  -1 32189.9 168.603   1
  -6  -3   0 49960.0 261.819  -2
   6  -3   1 49960.0 261.819   1
  -6  -3  -2 20373.2 113.276   1
   6  -3   3 3723.42 84.3413   1
  -6  -3  -4 20956.1 148.705   1
  -6  -3  -5 29032.2 104.698   1
  -6  -3  -6 11119.3 81.2742   1
   6  -3   7 6512.97 77.7812   1
   6  -3   8 2106.47 97.5793   1
   6  -3   9 2567.52 72.1119   1
   6  -3  10 8394.55 85.9243   1
   6  -3  11 2938.01 104.521   1
   6  -3  12 2800.41 119.808   1
  -6  -2  14 180.615 199.624   1
  -6  -2  13 2086.02 164.140   1
   6  -2 -12 3074.83 132.474   1
   6  -2 -11 2856.06 117.308   1
   6  -2 -10 13531.3 126.886   1
   6  -2  -9 37794.5 151.533   1
   6  -2  -8 8479.04 111.076   1
  -6  -2   7 4916.52 101.115   1
   6  -2  -6 2735.15 94.6266   1
   6  -2  -5 7012.31 109.764   1
  -6  -2   4 33364.2 190.919   1
  -6  -2   3 44452.7 143.350   1
   6  -2  -2 1880.84 86.9620   1
   6  -2  -1 16775.6 113.190   1
   6  -2   0 26399.0 483.826  -2
  -6  -2   1 26399.0 483.826   1
  -6  -2   0 25460.9 112.581   1
   6  -2   1 37165.1 119.632   1
   6  -2   2 51318.3 132.578   1
   6  -2   3 21663.7 101.313   1
  -6  -2  -4 36464.0 112.736   1
  -6  -2  -5 11375.7 78.8527   1
  -6  -2  -6 11061.8 77.7507   1
   6  -2   7 22918.9 95.6169   1
  -6  -2  -8 14751.0 79.9609   1
  -6  -2  -9 9932.86 78.3971   1
   6  -2  10 7523.22 84.9719   1
   6  -2  11 471.483 83.2749   1
   6  -2  12 8728.71 90.3853   1
   6  -2  13 1945.13 121.450   1
  -6  -1  15 2321.25 191.186   1
  -6  -1  14 4370.05 225.487   1
  -6  -1  13 10283.4 269.750   1
  -6  -1  12 1645.90 146.210   1
  -6  -1  11 1034.86 157.825   1
   6  -1 -10 13296.3 210.217   1
   6  -1  -9 11649.5 124.235   1
   6  -1  -8 2210.18 101.821   1
   6  -1  -7 6776.84 102.103   1
   6  -1  -6 8437.30 97.4376   1
   6  -1  -5 14652.8 102.576   1
   6  -1  -4 6611.55 95.1946   1
   6  -1  -3 5965.52 92.7746   1
  -6  -1   2 25699.2 286.662   1
  -6  -1   2 32103.9 164.425  -2
   6  -1  -2 32103.9 164.425   1
  -6  -1   1 3429.21 213.913   1
   6  -1  -1 3878.16 113.211  -2
  -6  -1   1 3878.16 113.211   1
   6  -1   0 21235.2 110.294   1
  -6  -1   0 28868.3 261.452  -2
   6  -1   0 28868.3 261.452   1
   6  -1   1 7955.45 82.0575   1
   6  -1   2 9070.70 78.3968   1
   6  -1   3 1869.31 68.0773   1
   6  -1   4 906.452 62.0115   1
  -6  -1  -5 9054.89 80.5171   1
  -6  -1  -6 2682.84 67.7225   1
  -6  -1  -7 4319.02 76.4373   1
   6  -1   8 15815.1 128.961   1
  -6  -1  -9 253.724 71.8613   1
  -6  -1 -10 9059.20 90.6753   1
   6  -1  11 221.104 72.0648   1
   6  -1  12 298.095 79.9698   1
   6  -1  13 813.377 88.8911   1
  -6   0  15 8889.46 145.543   1
  -6   0  14 12798.7 174.684   1
  -6   0  13 5098.90 172.057   1
  -6   0  12 1961.34 171.029   1
  -6   0  11 11047.4 211.527   1
  -6   0  10 139713. 478.553   1
  -6   0   9 11518.4 162.727   1
  -6   0   8 6650.78 163.265   1
  -6   0   7 14270.2 146.222   1
   6   0  -6 62083.7 185.312   1
  -6   0   5 47405.1 158.226   1
   6   0  -4 108.260 98.6103   1
   6   0  -3 147065. 263.162   1
   6   0  -3 204761. 448.372  -2
  -6   0   3 204761. 448.372   1
   6   0  -2 43452.4 281.639   1
   6   0  -2 55459.7 217.863  -2
  -6   0   2 55459.7 217.863   1
  -6   0   1 4436.94 142.352  -2
   6   0  -1 4436.94 142.352   1
   6   0   0 656.279 145.216  -2
  -6   0   0 656.279 145.216   1
  -6   0  -1 250734. 236.285  -2
   6   0   1 250734. 236.285   1
  -6   0  -2 58777.5 143.161   1
   6   0   2 73711.2 267.402  -2
  -6   0  -2 73711.2 267.402   1
   6   0   3 17388.3 88.8845   1
   6   0   4 9049.36 88.0390   1
   6   0   5 4030.83 80.3889   1
   6   0   6 21166.5 96.3169   1
  -6   0  -7 2435.52 74.9433   1
   6   0   8 13138.3 135.538   1
   6   0   9 5607.09 108.963   1
  -6   0 -10 1266.16 94.8046   1
  -6   0 -11 1925.55 86.3335   1
   6   0  12 34.9169 83.7124   1
   6   0  13 2386.40 90.2409   1
   6   0  14 196.770 106.375   1
  -6   1  15 1920.15 199.136   1
  -6   1  14 4187.49 195.984   1
  -6   1  13 8868.76 165.369   1
  -6   1  12 1703.62 150.103   1
  -6   1  11 1040.48 151.673   1
  -6   1  10 12533.2 201.850   1
  -6   1   9 10717.7 155.347   1
  -6   1   8 2015.27 139.722   1
  -6   1   7 6392.64 145.486   1
  -6   1   6 7811.53 188.172   1
  -6   1   5 13457.6 167.500   1
   6   1  -4 6198.24 150.366   1
  -6   1   3 5381.33 145.320   1
  -6   1   2 23081.5 159.123   1
  -6   1   1 2800.43 157.380   1
   6   1  -1 4315.04 275.753  -2
  -6   1   1 4315.04 275.753   1
  -6   1   0 20223.2 175.170   1
  -6   1  -1 7848.67 121.527   1
  -6   1  -2 8973.85 121.310   1
  -6   1  -3 1680.77 104.444   1
  -6   1  -4 854.114 103.032   1
   6   1   5 7987.25 89.2342   1
  -6   1  -6 2362.18 88.1901   1
   6   1   7 4008.92 89.7831   1
   6   1   8 16848.9 127.121   1
   6   1   9 234.102 90.9268   1
  -6   1 -10 8816.09 140.212   1
   6   1  11 198.354 101.567   1
   6   1  12 294.147 99.0188   1
   6   1  13 631.343 95.7659   1
   6   1  14 363.001 104.807   1
  -6   2  15 8805.28 125.621   1
  -6   2  14 276.740 140.089   1
  -6   2  13 2338.69 115.244   1
  -6   2  12 2920.42 122.174   1
  -6   2  11 2759.97 157.947   1
  -6   2  10 11629.0 142.018   1
  -6   2   9 31613.2 172.007   1
  -6   2   8 7425.06 137.642   1
  -6   2   7 4659.40 134.074   1
  -6   2   6 2389.40 122.541   1
  -6   2   5 6878.18 176.544   1
  -6   2   4 27854.2 177.173   1
  -6   2   3 42806.4 241.627   1
   6   2  -2 1632.72 170.438   1
  -6   2   1 15776.8 201.123   1
  -6   2   0 25557.5 194.586   1
  -6   2  -1 39222.9 256.695   1
   6   2   2 49766.0 128.985   1
  -6   2  -3 19761.7 144.274   1
   6   2   4 31155.8 124.629   1
  -6   2  -5 10028.8 97.6999   1
  -6   2  -6 9772.89 106.584   1
  -6   2  -7 21164.5 123.214   1
  -6   2  -8 14473.7 114.037   1
  -6   2  -9 8922.92 145.718   1
   6   2  10 7023.43 107.236   1
   6   2  11 380.671 113.342   1
   6   2  12 6271.62 118.299   1
  -6   3  14 1955.90 90.7492   1
  -6   3  13 12498.4 110.987   1
  -6   3  12 3142.24 110.180   1
  -6   3  11 10180.2 118.987   1
  -6   3  10 148.397 109.521   1
  -6   3   9 10794.1 163.973   1
  -6   3   8 28824.0 158.242   1
  -6   3   7 13566.4 129.976   1
  -6   3   6 14398.6 150.322   1
  -6   3   5 9119.10 182.502   1
   6   3  -4 13716.0 127.433   1
   6   3  -3 8711.92 112.248   1
  -6   3   2 3303.11 134.851   1
  -6   3   1 8374.13 262.312  -2
   6   3  -2 8374.13 262.312   1
   6   3  -2 19534.4 185.443  -2
  -6   3   1 19534.4 185.443   1
  -6   3   0 32742.1 300.122  -2
   6   3  -1 32742.1 300.122   1
   6   3  -1 53372.2 250.501  -2
  -6   3   0 53372.2 250.501   1
  -6   3  -1 59136.0 335.575  -2
   6   3   0 59136.0 335.575   1
   6   3   1 35484.4 250.751   1
   6   3   0 49182.9 207.411  -2
  -6   3  -1 49182.9 207.411   1
   6   3   2 20335.4 120.007   1
   6   3   3 3503.71 102.131   1
   6   3   4 18974.0 168.959   1
   6   3   5 26379.0 160.340   1
   6   3   6 9944.29 129.176   1
   6   3   7 5955.05 116.961   1
   6   3   8 2056.72 103.247   1
   6   3   9 2273.58 97.1572   1
   6   3  10 6848.89 111.717   1
   6   3  11 1990.74 81.5218   1
   6   3  12 1488.81 125.266   1
  -6   4  12 2021.93 90.1186   1
  -6   4  10 913.303 91.0079   1
  -6   4   9 84.9413 143.943   1
  -6   4   8 1467.44 99.9468   1
  -6   4   7 1496.51 94.9490   1
  -6   4   6 11407.3 110.548   1
  -6   4   5 3185.45 120.332   1
  -6   4   4 4789.83 120.438   1
  -6   4   3 7143.17 124.898   1
  -6   4   2 3384.98 116.446   1
   6   4  -2 12553.0 148.644  -2
  -6   4   1 12553.0 148.644   1
  -6   4   0 13339.2 310.081  -2
   6   4  -1 13339.2 310.081   1
   6   4   0 7141.34 200.234   1
   6   4  -1 11783.3 150.552  -2
  -6   4   0 11783.3 150.552   1
   6   4   1 4291.37 179.107   1
   6   4   0 6973.89 162.785  -2
  -6   4  -1 6973.89 162.785   1
   6   4   2 6926.62 141.482   1
  -6   4  -3 852.515 187.660   1
   6   4   4 7236.82 122.515   1
   6   4   5 342.871 103.372   1
   6   4   6 5828.61 111.094   1
   6   4   7 6875.29 133.107   1
  -6   4  -8 1835.40 86.9008   1
   6   4   9 3363.12 101.581   1
   6   4  10 918.345 66.0381   1
  -6   5   7 716.079 97.7385   1
  -6   5   6 755.435 101.124   1
  -6   5   5 247.551 102.550   1
  -6   5   4 5834.35 113.545   1
  -6   5   2 1310.08 159.887   1
  -6   5   1 9611.36 178.939   1
   6   5  -2 5895.09 187.509  -2
  -6   5   0 5895.09 187.509   1
  -6   5  -1 820.228 168.358   1
   6   5   2 6392.10 164.048   1
   6   5   3 1353.16 110.063   1
   6   5   4 13988.5 121.048   1
   6   5   5 3167.12 115.519   1
   6   5   6 94.0748 90.4670   1
  -7  -5   3 494.932 83.6111   1
   7  -5  -2 2863.57 125.063   1
   7  -5   0 4522.89 110.985  -2
  -7  -5   2 4522.89 110.985   1
  -7  -5   1 1171.52 81.1665   1
  -7  -5   0 4239.42 82.6004   1
   7  -5   1 970.534 61.9574   1
  -7  -5  -3 2273.97 78.5229   1
   7  -4 -11 614.845 68.4904   1
  -7  -4  10 8320.71 80.4185   1
   7  -4  -9 356.087 84.1326   1
   7  -4  -8 678.922 129.770   1
   7  -4  -7 3870.57 79.2693   1
   7  -4  -6 9569.97 89.0593   1
   7  -4  -5 8869.33 89.8035   1
   7  -4  -4 2939.21 82.5766   1
   7  -4  -3 10507.9 118.301   1
   7  -4  -2 11471.0 162.260   1
   7  -4  -1 18187.3 163.112  -2
  -7  -4   2 18187.3 163.112   1
   7  -4  -1 12792.5 281.629   1
  -7  -4   2 18993.4 288.785  -2
   7  -4  -1 18993.4 288.785   1
   7  -4   0 17176.0 240.506  -2
  -7  -4   1 17176.0 240.506   1
  -7  -4   1 19495.3 296.685  -2
   7  -4   0 19495.3 296.685   1
   7  -4   1 13602.6 215.889  -2
  -7  -4   0 13602.6 215.889   1
  -7  -4  -1 6782.78 150.295   1
  -7  -4   0 11893.9 270.654  -2
   7  -4   1 11893.9 270.654   1
  -7  -4  -2 4052.54 77.4317   1
  -7  -4  -3 6712.41 70.5473   1
  -7  -4  -4 20135.6 82.4465   1
  -7  -4  -5 15522.2 77.9616   1
   7  -4   6 5229.85 77.6515   1
  -7  -4  -7 13721.5 97.4550   1
   7  -3 -12 1108.18 113.076   1
   7  -3 -11 745.272 117.035   1
   7  -3 -10 1217.27 105.711   1
   7  -3  -9 6667.82 104.873   1
   7  -3  -8 1720.78 94.0043   1
   7  -3  -7 9762.63 106.588   1
   7  -3  -6 4848.62 99.0784   1
   7  -3  -5 230.115 89.3237   1
   7  -3  -4 8240.22 116.440   1
   7  -3  -3 18088.3 163.898   1
   7  -3  -2 22703.3 206.018  -2
  -7  -3   3 22703.3 206.018   1
   7  -3  -2 14770.2 250.841   1
   7  -3  -1 13168.8 267.373  -2
  -7  -3   2 13168.8 267.373   1
  -7  -3   2 5435.66 222.857  -2
   7  -3  -1 5435.66 222.857   1
   7  -3   0 12733.2 272.916  -2
  -7  -3   1 12733.2 272.916   1
  -7  -3   1 27706.9 286.625  -2
   7  -3   0 27706.9 286.625   1
   7  -3   1 30925.0 273.382  -2
  -7  -3   0 30925.0 273.382   1
  -7  -3  -1 11811.0 124.842   1
  -7  -3   0 21818.3 188.690  -2
   7  -3   1 21818.3 188.690   1
   7  -3   2 14706.8 99.9082   1
  -7  -3  -3 11748.0 88.8179   1
   7  -3   4 12785.0 83.3157   1
  -7  -3  -5 16347.3 85.4509   1
  -7  -3  -6 8206.37 90.2223   1
  -7  -3  -7 24079.2 98.5453   1
   7  -3   8 5571.80 79.7294   1
   7  -3   9 2138.77 85.3821   1
   7  -3  10 282.488 87.6410   1
  -7  -2  13 7764.34 133.508   1
  -7  -2  12 906.440 131.463   1
  -7  -2  11 4817.13 130.976   1
  -7  -2  10 1559.16 177.663   1
  -7  -2   9 1293.24 105.914   1
  -7  -2   8 11918.7 116.002   1
   7  -2  -7 10491.4 175.507   1
   7  -2  -6 4121.67 99.9020   1
   7  -2  -5 390.358 94.4514   1
   7  -2  -4 2206.18 95.0074   1
   7  -2  -3 6511.82 112.384   1
   7  -2  -2 17733.5 142.132   1
   7  -2  -1 20824.1 230.804  -2
  -7  -2   2 20824.1 230.804   1
   7  -2  -1 8318.33 129.942   1
   7  -2   0 12534.0 167.020  -2
  -7  -2   1 12534.0 167.020   1
   7  -2   0 11068.8 104.919   1
  -7  -2   1 12482.2 246.030  -2
   7  -2   0 12482.2 246.030   1
   7  -2   1 16499.5 95.9367   1
   7  -2   2 15882.5 92.9617   1
  -7  -2  -3 1941.49 74.1894   1
   7  -2   4 11097.4 80.4050   1
  -7  -2  -5 6611.66 73.1842   1
   7  -2   6 13775.8 83.8154   1
   7  -2   7 2261.74 74.1885   1
   7  -2   8 16722.3 93.2530   1
   7  -2   9 8173.83 82.8322   1
   7  -2  10 2103.03 81.1608   1
   7  -2  11 5128.34 84.8797   1
   7  -2  12 900.272 80.5089   1
  -7  -1  14 2609.79 195.350   1
  -7  -1  13 286.267 205.211   1
  -7  -1  12 572.570 155.501   1
  -7  -1  11 3383.27 139.502   1
  -7  -1  10 34429.8 167.376   1
  -7  -1   9 32966.8 176.102   1
  -7  -1   8 3735.87 115.110   1
   7  -1  -7 1473.31 104.711   1
   7  -1  -6 15409.7 115.279   1
   7  -1  -5 45042.0 146.799   1
   7  -1  -4 61060.2 242.331   1
  -7  -1   3 13541.4 96.0641   1
  -7  -1   2 10265.4 233.060   1
   7  -1  -2 12481.2 120.714  -2
  -7  -1   2 12481.2 120.714   1
  -7  -1   1 20847.5 324.795   1
  -7  -1   1 25134.8 131.438  -2
   7  -1  -1 25134.8 131.438   1
  -7  -1   0 72858.9 221.947   1
  -7  -1   0 97845.8 271.635  -2
   7  -1   0 97845.8 271.635   1
   7  -1   1 21765.7 108.231   1
   7  -1   2 18755.3 103.091   1
  -7  -1  -3 8023.09 85.3491   1
   7  -1   4 29816.8 98.6335   1
  -7  -1  -5 33637.1 98.1084   1
   7  -1   6 24532.0 107.587   1
   7  -1   7 5880.76 86.7854   1
   7  -1   8 2441.58 75.4858   1
   7  -1   9 8222.96 91.8376   1
   7  -1  10 13753.0 116.492   1
   7  -1  11 1292.22 105.639   1
   7  -1  12 3914.76 88.1933   1
   7  -1  13 2531.88 103.329   1
  -7   0  14 344.833 183.977   1
  -7   0  13 2862.37 157.304   1
  -7   0  12 399.122 157.457   1
  -7   0  11 325.053 161.364   1
  -7   0  10 12520.8 160.655   1
  -7   0   9 2723.50 142.778   1
   7   0  -8 1739.86 137.903   1
  -7   0   7 2479.92 150.473   1
  -7   0   6 10399.8 150.423   1
  -7   0   5 40497.1 168.089   1
  -7   0   4 1878.66 108.025   1
   7   0  -3 36519.7 231.370   1
   7   0  -3 44878.6 385.706  -2
  -7   0   3 44878.6 385.706   1
   7   0  -2 2544.70 167.552  -2
  -7   0   2 2544.70 167.552   1
  -7   0   1 5178.91 136.690  -2
   7   0  -1 5178.91 136.690   1
   7   0   0 21033.3 147.499  -2
  -7   0   0 21033.3 147.499   1
   7   0   1 4282.51 117.894  -2
  -7   0  -1 4282.51 117.894   1
   7   0   2 15503.1 118.330   1
   7   0   2 18251.5 181.003  -2
  -7   0  -2 18251.5 181.003   1
   7   0   3 9777.80 87.7599   1
   7   0   4 19251.5 99.5240   1
  -7   0  -5 90.1218 83.6549   1
  -7   0  -6 101.878 78.1337   1
   7   0   7 1348.32 87.9884   1
  -7   0  -8 508.910 90.9367   1
  -7   0  -9 321.080 113.272   1
   7   0  10 20075.6 128.819   1
   7   0  11 1880.52 90.7028   1
   7   0  12 379.182 87.2612   1
   7   0  13 911.010 102.456   1
  -7   1  14 2528.73 122.306   1
  -7   1  13 409.984 132.195   1
  -7   1  12 722.852 141.571   1
  -7   1  11 3317.18 147.255   1
  -7   1  10 31092.3 205.432   1
  -7   1   9 29138.1 200.590   1
  -7   1   8 3754.46 185.782   1
  -7   1   7 1382.84 123.960   1
  -7   1   6 14021.6 140.132   1
  -7   1   5 42712.2 280.375   1
  -7   1   4 55468.0 195.552   1
  -7   1   3 12521.6 152.350   1
   7   1  -2 9220.45 144.654   1
  -7   1   1 16153.0 211.372   1
   7   1  -1 25817.9 288.731  -2
  -7   1   1 25817.9 288.731   1
   7   1   0 53295.0 475.989   1
   7   1   0 94868.8 229.681  -2
  -7   1   0 94868.8 229.681   1
  -7   1  -1 21089.6 151.095   1
   7   1   1 25625.5 235.564  -2
  -7   1  -1 25625.5 235.564   1
  -7   1  -2 17207.9 178.302   1
   7   1   3 7238.37 100.271   1
  -7   1  -4 26720.9 104.760   1
   7   1   5 29163.4 107.969   1
  -7   1  -6 22503.0 112.292   1
   7   1   7 6260.20 93.5566   1
  -7   1  -8 2321.07 86.0680   1
   7   1   9 7985.30 102.306   1
   7   1  10 13120.8 127.181   1
   7   1  11 1109.32 99.3750   1
   7   1  12 3023.26 99.8968   1
  -7   2  14 885.061 116.444   1
  -7   2  13 11436.1 165.164   1
  -7   2  11 4731.60 120.981   1
  -7   2  10 1379.05 120.077   1
  -7   2   9 1137.42 120.371   1
  -7   2   8 10755.8 137.649   1
  -7   2   7 9459.55 170.996   1
  -7   2   6 3892.31 158.294   1
   7   2  -5 421.440 124.556   1
   7   2  -4 1954.08 118.817   1
   7   2  -3 6180.74 120.806   1
  -7   2   2 16302.6 152.283   1
  -7   2   1 22540.0 317.262  -2
   7   2  -2 22540.0 317.262   1
  -7   2   1 7526.84 191.994   1
   7   2  -2 11459.3 224.234  -2
  -7   2   1 11459.3 224.234   1
  -7   2   0 12629.9 284.748  -2
   7   2  -1 12629.9 284.748   1
   7   2   0 11309.2 144.589   1
   7   2  -1 12370.6 223.195  -2
  -7   2   0 12370.6 223.195   1
  -7   2  -1 16143.4 113.199   1
  -7   2  -2 14893.8 109.819   1
  -7   2  -3 1568.32 88.4885   1
   7   2   4 9359.88 136.943   1
  -7   2  -5 5965.40 110.911   1
  -7   2  -6 12387.2 120.532   1
  -7   2  -7 2019.42 94.1381   1
  -7   2  -8 16245.1 108.567   1
   7   2   9 7963.13 103.627   1
   7   2  10 1768.83 92.7778   1
   7   2  11 3607.60 120.603   1
  -7   3  13 256.476 90.3908   1
  -7   3  12 2034.37 115.515   1
  -7   3  11 681.308 125.877   1
  -7   3  10 1033.87 139.341   1
  -7   3   9 6403.95 110.782   1
  -7   3   8 1753.56 124.229   1
  -7   3   7 9197.71 122.539   1
  -7   3   6 4849.96 111.888   1
  -7   3   5 338.293 122.688   1
  -7   3   4 8152.24 136.591   1
  -7   3   3 18070.2 129.875   1
  -7   3   2 15363.3 251.897   1
   7   3  -3 18290.3 209.570  -2
  -7   3   2 18290.3 209.570   1
  -7   3   1 14876.0 291.030  -2
   7   3  -2 14876.0 291.030   1
   7   3  -2 4760.01 194.963  -2
  -7   3   1 4760.01 194.963   1
  -7   3   0 7563.61 260.750  -2
   7   3  -1 7563.61 260.750   1
   7   3  -1 27466.1 246.785  -2
  -7   3   0 27466.1 246.785   1
  -7   3  -1 30195.9 276.835  -2
   7   3   0 30195.9 276.835   1
   7   3   1 13203.7 193.639   1
   7   3   0 21961.2 169.091  -2
  -7   3  -1 21961.2 169.091   1
   7   3   2 14473.5 126.211   1
   7   3   3 10164.3 113.731   1
   7   3   4 11083.1 135.177   1
   7   3   5 15092.0 150.539   1
   7   3   6 7347.32 114.290   1
   7   3   7 23382.7 134.768   1
  -7   3  -8 5247.48 107.035   1
   7   3   9 1619.07 84.5833   1
   7   3  10 227.879 82.0694   1
  -7   4  11 1701.43 82.5335   1
  -7   4  10 10872.1 123.132   1
  -7   4   9 431.207 110.749   1
  -7   4   8 890.421 122.378   1
  -7   4   7 4456.30 104.739   1
  -7   4   6 10094.4 127.958   1
  -7   4   5 10331.9 115.345   1
  -7   4   4 3387.70 105.459   1
  -7   4   3 13022.3 120.851   1
  -7   4   2 14743.0 155.394   1
   7   4  -2 19705.2 182.286  -2
  -7   4   1 19705.2 182.286   1
  -7   4   0 17822.7 275.730  -2
   7   4  -1 17822.7 275.730   1
   7   4   0 12336.8 190.511   1
   7   4  -1 17867.7 264.164  -2
  -7   4   0 17867.7 264.164   1
   7   4   1 7495.35 167.475   1
   7   4   0 10986.9 238.638  -2
  -7   4  -1 10986.9 238.638   1
   7   4   2 3984.25 121.458   1
   7   4   3 6307.70 121.654   1
   7   4   4 19572.3 130.166   1
   7   4   5 15048.7 117.093   1
   7   4   6 4834.92 93.7696   1
   7   4   7 12356.1 97.2697   1
   7   4   8 3136.53 91.3044   1
  -7   5   5 8185.98 166.616   1
  -7   5   3 745.479 148.160   1
  -7   5   2 3910.28 149.073   1
  -7   5   1 1594.83 144.997   1
   7   5  -2 6415.39 166.838  -2
  -7   5   0 6415.39 166.838   1
  -7   5  -1 1325.26 145.127   1
  -7   5  -2 1059.01 146.773   1
  -7   5  -4 269.775 141.537   1
   8  -4  -9 562.611 73.0083   1
   8  -4  -8 4417.71 79.1893   1
   8  -4  -7 5344.17 66.3276   1
   8  -4  -6 1208.56 64.4345   1
   8  -4  -5 5639.19 75.0603   1
   8  -4  -4 7275.67 80.2755   1
   8  -4  -3 1878.35 76.3542   1
   8  -4  -2 3862.12 144.891  -2
  -8  -4   3 3862.12 144.891   1
   8  -4  -2 5760.03 97.3685   1
   8  -4  -1 8992.39 124.854  -2
  -8  -4   2 8992.39 124.854   1
  -8  -4   2 10627.7 152.023  -2
   8  -4  -1 10627.7 152.023   1
   8  -4   0 12230.7 124.847  -2
  -8  -4   1 12230.7 124.847   1
  -8  -4   0 11989.5 125.632   1
  -8  -4   1 17777.7 149.179  -2
   8  -4   0 17777.7 149.179   1
   8  -4   1 13941.6 211.882  -2
  -8  -4   0 13941.6 211.882   1
  -8  -4  -1 7264.87 90.7377   1
  -8  -4   0 11503.8 129.788  -2
   8  -4   1 11503.8 129.788   1
   8  -4   2 7985.29 75.0470   1
  -8  -4  -3 16215.0 110.808   1
   8  -4   4 7000.24 80.3434   1
   8  -4   5 2214.51 103.648   1
   8  -4   6 2795.03 88.3125   1
   8  -3 -11 302.602 97.9846   1
  -8  -3  10 1827.31 91.5651   1
   8  -3  -9 273.185 127.598   1
   8  -3  -8 4918.97 80.5253   1
   8  -3  -7 6223.21 97.2746   1
   8  -3  -6 6437.15 152.121   1
   8  -3  -5 8335.05 86.3655   1
   8  -3  -4 396.496 83.1983   1
   8  -3  -3 934.539 100.793   1
   8  -3  -2 1601.84 148.499  -2
  -8  -3   3 1601.84 148.499   1
  -8  -3   3 1566.47 156.279  -2
   8  -3  -2 1566.47 156.279   1
   8  -3  -1 1075.11 233.902  -2
  -8  -3   2 1075.11 233.902   1
  -8  -3   2 496.791 155.598  -2
   8  -3  -1 496.791 155.598   1
   8  -3   0 2066.05 136.961  -2
  -8  -3   1 2066.05 136.961   1
  -8  -3   0 5157.84 463.888   1
  -8  -3   1 4780.43 168.205  -2
   8  -3   0 4780.43 168.205   1
   8  -3   1 6528.88 140.745  -2
  -8  -3   0 6528.88 140.745   1
  -8  -3  -1 4842.21 104.940   1
  -8  -3   0 6878.38 136.990  -2
   8  -3   1 6878.38 136.990   1
  -8  -3  -2 3545.23 73.5709   1
  -8  -3  -3 2770.98 66.8297   1
  -8  -3  -4 362.320 66.6585   1
  -8  -3  -5 3045.42 66.8309   1
   8  -3   6 273.072 69.3244   1
   8  -3   7 2151.49 65.2435   1
   8  -3   8 2674.99 77.1758   1
   8  -3   9 126.511 89.3608   1
   8  -2 -12 534.935 132.198   1
  -8  -2  11 968.968 123.082   1
  -8  -2  10 693.533 105.352   1
  -8  -2   9 1952.04 92.4726   1
   8  -2  -8 6147.02 96.2362   1
   8  -2  -7 3657.68 102.989   1
   8  -2  -6 6583.05 97.2252   1
   8  -2  -5 8629.72 120.748   1
   8  -2  -4 8873.83 95.4773   1
  -8  -2   3 2550.94 119.398   1
   8  -2  -2 6366.76 122.339   1
   8  -2  -1 13102.8 272.033  -2
  -8  -2   2 13102.8 272.033   1
   8  -2  -1 14089.1 261.184   1
  -8  -2   2 15616.8 289.284  -2
   8  -2  -1 15616.8 289.284   1
   8  -2   0 16037.0 270.481  -2
  -8  -2   1 16037.0 270.481   1
   8  -2   0 4501.73 145.032   1
  -8  -2   1 9283.52 265.719  -2
   8  -2   0 9283.52 265.719   1
   8  -2   1 443.137 71.2215   1
  -8  -2  -2 5243.72 78.2789   1
  -8  -2  -3 10951.1 79.4358   1
  -8  -2  -4 410.828 66.2485   1
  -8  -2  -5 6321.20 76.4255   1
  -8  -2  -6 7475.13 84.3062   1
   8  -2   7 411.978 65.7646   1
   8  -2   8 337.626 67.4306   1
   8  -2   9 215.114 82.5135   1
   8  -2  10 6548.28 79.5038   1
  -8  -1  13 744.291 184.574   1
   8  -1 -12 2262.13 185.954   1
  -8  -1  11 2089.01 223.194   1
  -8  -1  10 12066.5 162.555   1
  -8  -1   9 1500.34 212.425   1
  -8  -1   8 639.150 111.416   1
   8  -1  -7 3399.41 110.902   1
   8  -1  -6 8884.26 156.162   1
   8  -1  -5 29374.5 130.057   1
   8  -1  -4 18229.1 106.417   1
   8  -1  -3 11874.2 97.9496   1
  -8  -1   2 6531.77 361.813   1
  -8  -1   2 7856.32 121.975  -2
   8  -1  -2 7856.32 121.975   1
  -8  -1   1 3566.00 112.325  -2
   8  -1  -1 3566.00 112.325   1
  -8  -1   0 67289.7 292.093   1
   8  -1   0 100223. 184.232  -2
  -8  -1   0 100223. 184.232   1
  -8  -1  -1 33549.2 108.878   1
   8  -1   2 2415.70 74.0009   1
   8  -1   3 17144.9 97.0479   1
   8  -1   4 2463.76 76.3892   1
   8  -1   5 17493.3 104.505   1
   8  -1   6 6128.80 81.1941   1
   8  -1   7 4460.53 82.3531   1
   8  -1   8 10493.5 95.0579   1
   8  -1   9 9180.31 99.6579   1
   8  -1  10 394.392 70.3469   1
   8  -1  11 4940.36 103.407   1
  -8   0  13 3552.46 186.734   1
  -8   0  12 16338.6 236.506   1
  -8   0  11 10767.6 234.320   1
  -8   0  10 17525.2 175.149   1
  -8   0   9 13463.0 229.209   1
  -8   0   8 27655.9 195.441   1
   8   0  -7 55179.4 237.766   1
  -8   0   6 58561.5 316.179   1
  -8   0   5 31687.9 199.585   1
   8   0  -4 225.150 136.556   1
   8   0  -3 42943.1 230.571  -2
  -8   0   3 42943.1 230.571   1
   8   0  -2 156323. 367.236  -2
  -8   0   2 156323. 367.236   1
   8   0  -1 53982.2 206.869  -2
  -8   0   1 53982.2 206.869   1
   8   0   0 11587.9 133.142  -2
  -8   0   0 11587.9 133.142   1
   8   0   1 561.761 184.287   1
   8   0   1 595.821 130.924  -2
  -8   0  -1 595.821 130.924   1
   8   0   2 17764.7 161.708   1
   8   0   2 21724.0 157.907  -2
  -8   0  -2 21724.0 157.907   1
  -8   0  -3 5290.67 133.037   1
  -8   0  -3 6358.29 261.353  -2
   8   0   3 6358.29 261.353   1
   8   0   4 1865.35 85.1599   1
  -8   0  -5 558.097 86.0565   1
  -8   0  -6 6006.86 93.3750   1
   8   0   7 7093.69 123.914   1
   8   0   8 3565.37 125.227   1
   8   0   9 377.111 85.1297   1
   8   0  10 20.9130 107.234   1
   8   0  11 3933.16 89.5744   1
  -8   1  13 689.851 168.446   1
  -8   1  12 2972.95 131.998   1
  -8   1  11 2054.81 181.346   1
  -8   1  10 10110.0 221.965   1
  -8   1   9 1388.49 141.691   1
  -8   1   8 597.211 123.568   1
  -8   1   7 3444.86 133.605   1
   8   1  -6 8593.24 176.074   1
  -8   1   5 27525.7 198.290   1
  -8   1   4 17169.9 151.838   1
   8   1  -3 11739.1 166.639   1
   8   1  -3 12234.5 347.695  -2
  -8   1   3 12234.5 347.695   1
   8   1  -2 7491.96 228.021   1
   8   1  -2 7806.48 226.169  -2
  -8   1   2 7806.48 226.169   1
   8   1  -1 2270.22 464.987   1
   8   1  -1 4354.00 151.009  -2
  -8   1   1 4354.00 151.009   1
   8   1   0 45582.9 557.717   1
   8   1   0 87894.6 208.445  -2
  -8   1   0 87894.6 208.445   1
   8   1   1 29499.1 189.799   1
   8   1   1 37679.8 223.167  -2
  -8   1  -1 37679.8 223.167   1
   8   1   2 1977.62 103.963   1
   8   1   2 2300.93 259.846  -2
  -8   1  -2 2300.93 259.846   1
  -8   1  -3 14625.8 107.581   1
   8   1   4 2265.12 80.7948   1
   8   1   5 16387.2 105.558   1
  -8   1  -6 6682.44 103.413   1
  -8   1  -7 4173.80 85.3758   1
   8   1   8 10297.9 100.953   1
   8   1   9 8616.36 98.3114   1
   8   1  10 326.451 97.4276   1
   8   1  11 3714.31 100.507   1
  -8   2  12 705.288 108.413   1
  -8   2  11 1042.37 154.077   1
  -8   2  10 841.170 119.067   1
  -8   2   9 1805.79 125.062   1
  -8   2   8 5622.59 135.725   1
  -8   2   7 3481.83 135.917   1
   8   2  -6 6038.58 124.210   1
  -8   2   5 8406.62 127.523   1
   8   2  -4 7758.28 128.439   1
   8   2  -3 2162.18 129.634   1
  -8   2   2 5656.53 152.544   1
   8   2  -3 7111.13 365.115  -2
  -8   2   2 7111.13 365.115   1
  -8   2   1 11751.9 263.162  -2
   8   2  -2 11751.9 263.162   1
  -8   2   1 13126.5 234.410   1
   8   2  -2 15169.0 221.754  -2
  -8   2   1 15169.0 221.754   1
  -8   2   0 16389.3 255.904  -2
   8   2  -1 16389.3 255.904   1
   8   2   0 4254.51 166.118   1
   8   2  -1 8634.58 210.798  -2
  -8   2   0 8634.58 210.798   1
  -8   2  -1 401.012 101.209   1
  -8   2  -2 4155.86 95.4539   1
  -8   2  -3 9095.98 100.603   1
  -8   2  -4 333.098 81.2076   1
  -8   2  -5 5437.45 105.639   1
   8   2   6 7040.35 106.778   1
  -8   2  -7 477.903 88.6641   1
   8   2   8 271.259 171.143   1
   8   2   9 222.837 93.9498   1
   8   2  10 4025.60 171.395   1
  -8   3  10 1969.34 121.099   1
  -8   3   9 291.341 155.311   1
  -8   3   8 4872.61 112.986   1
  -8   3   7 6117.00 119.526   1
  -8   3   6 6621.58 125.368   1
  -8   3   5 8401.85 124.668   1
   8   3  -4 400.124 117.018   1
  -8   3   3 1035.87 118.596   1
  -8   3   2 1364.50 171.731   1
   8   3  -3 1388.57 209.199  -2
  -8   3   2 1388.57 209.199   1
   8   3  -2 622.181 130.350  -2
  -8   3   1 622.181 130.350   1
  -8   3   0 1359.49 211.959  -2
   8   3  -1 1359.49 211.959   1
   8   3  -1 5177.92 176.240  -2
  -8   3   0 5177.92 176.240   1
   8   3   1 4853.24 154.441   1
   8   3   0 6657.53 163.715  -2
  -8   3  -1 6657.53 163.715   1
  -8   3  -2 2675.02 146.394   1
   8   3   3 2287.75 88.6219   1
  -8   3  -4 350.976 104.448   1
   8   3   5 2760.95 104.740   1
   8   3   6 232.677 89.2363   1
   8   3   7 2214.17 88.0099   1
   8   3   8 2408.62 84.1948   1
   8   3   9 99.0309 74.3729   1
  -8   4   9 865.078 85.5882   1
  -8   4   8 5022.59 108.269   1
  -8   4   7 6291.01 120.306   1
  -8   4   6 1216.05 90.4685   1
  -8   4   5 5592.77 146.478   1
  -8   4   4 9113.96 125.838   1
  -8   4   3 2374.06 86.6757   1
  -8   4   2 6589.25 145.830   1
   8   4  -2 12500.5 150.628  -2
  -8   4   1 12500.5 150.628   1
  -8   4   0 11116.3 224.940  -2
   8   4  -1 11116.3 224.940   1
   8   4   0 10998.1 159.814   1
   8   4  -1 18689.1 160.791  -2
  -8   4   0 18689.1 160.791   1
   8   4   1 6189.32 142.597   1
   8   4   0 10839.7 216.110  -2
  -8   4  -1 10839.7 216.110   1
   8   4   2 6970.95 135.182   1
   8   4   3 16533.2 119.310   1
   8   4   4 7021.58 97.6230   1
   8   4   5 2314.40 84.2330   1
   8   4   6 3051.35 77.0206   1
   8   5  -2 2873.44 128.132  -2
  -8   5   0 2873.44 128.132   1
   9  -4  -5 3586.52 53.4826   1
   9  -4  -4 518.904 82.0938   1
   9  -4  -3 10745.4 101.103   1
   9  -4  -2 17817.7 140.674  -2
  -9  -4   3 17817.7 140.674   1
   9  -4  -2 18562.1 116.935   1
   9  -4  -1 20149.5 143.648  -2
  -9  -4   2 20149.5 143.648   1
  -9  -4   2 12979.5 118.743  -2
   9  -4  -1 12979.5 118.743   1
   9  -4   0 6282.66 119.113  -2
  -9  -4   1 6282.66 119.113   1
  -9  -4   0 1177.60 84.0578   1
  -9  -4   1 3202.58 98.5993  -2
   9  -4   0 3202.58 98.5993   1
  -9  -4   0 9049.71 123.599  -2
   9  -4   1 9049.71 123.599   1
   9  -4   4 108.835 59.0549   1
   9  -3 -10 543.342 79.4402   1
   9  -3  -9 627.318 92.2869   1
   9  -3  -8 3762.78 112.922   1
   9  -3  -7 1876.38 88.4507   1
   9  -3  -6 1857.04 80.6502   1
   9  -3  -5 2422.95 69.4116   1
   9  -3  -4 1356.89 67.9355   1
   9  -3  -3 5174.26 97.0106   1
   9  -3  -2 8761.20 146.386  -2
  -9  -3   3 8761.20 146.386   1
  -9  -3   3 10013.6 129.834  -2
   9  -3  -2 10013.6 129.834   1
   9  -3  -1 9002.97 151.068  -2
  -9  -3   2 9002.97 151.068   1
  -9  -3   2 4895.59 120.379  -2
   9  -3  -1 4895.59 120.379   1
   9  -3   0 3902.39 134.131  -2
  -9  -3   1 3902.39 134.131   1
  -9  -3   0 4959.72 120.702   1
  -9  -3   1 6124.31 139.768  -2
   9  -3   0 6124.31 139.768   1
   9  -3   1 5237.21 246.941  -2
  -9  -3   0 5237.21 246.941   1
  -9  -3  -1 2016.35 83.5147   1
  -9  -3   0 3035.30 129.546  -2
   9  -3   1 3035.30 129.546   1
   9  -3   2 3052.57 62.9043   1
   9  -3   3 8498.34 87.5893   1
   9  -3   4 3074.96 107.962   1
   9  -3   5 2596.46 87.7405   1
   9  -3   6 1482.77 66.8007   1
   9  -3   7 788.199 74.5175   1
   9  -2 -11 34.2866 110.633   1
   9  -2 -10 3383.57 129.287   1
   9  -2  -8 1450.30 117.794   1
   9  -2  -7 4314.30 95.2093   1
   9  -2  -6 1170.87 85.9575   1
   9  -2  -5 8413.86 109.787   1
   9  -2  -4 8522.06 90.6148   1
   9  -2  -3 5150.05 84.5854   1
   9  -2  -2 771.958 106.903   1
   9  -2  -1 2378.73 152.156  -2
  -9  -2   2 2378.73 152.156   1
  -9  -2   2 4133.13 132.402  -2
   9  -2  -1 4133.13 132.402   1
   9  -2   0 8501.64 157.162  -2
  -9  -2   1 8501.64 157.162   1
  -9  -2   0 10394.2 112.366   1
  -9  -2   1 13533.0 165.246  -2
   9  -2   0 13533.0 165.246   1
   9  -2   1 32335.1 99.1441   1
   9  -2   2 1058.31 82.0679   1
   9  -2   3 7416.25 104.067   1
   9  -2   4 3396.48 77.7887   1
   9  -2   5 4712.85 91.9223   1
   9  -2   6 5294.48 74.4224   1
   9  -2   7 933.191 75.7226   1
   9  -2   8 8379.33 102.926   1
   9  -2   9 7796.88 92.4015   1
  -9  -1  11 461.478 120.153   1
   9  -1 -10 1731.83 156.568   1
  -9  -1   9 543.846 131.177   1
  -9  -1   8 12023.4 156.417   1
   9  -1  -7 12647.2 202.387   1
   9  -1  -6 10244.9 149.978   1
   9  -1  -5 10186.9 110.266   1
   9  -1  -4 6933.08 104.111   1
   9  -1  -3 33155.5 126.904   1
  -9  -1   2 34447.8 154.223  -2
   9  -1  -2 34447.8 154.223   1
  -9  -1   1 56996.8 164.453  -2
   9  -1  -1 56996.8 164.453   1
  -9  -1   0 31531.7 546.871   1
  -9  -1   0 52590.6 148.561  -2
   9  -1   0 52590.6 148.561   1
   9  -1   1 17504.6 148.311   1
  -9  -1  -1 22402.6 210.161  -2
   9  -1   1 22402.6 210.161   1
   9  -1   2 14023.9 104.505   1
   9  -1   3 33597.3 123.367   1
  -9  -1  -4 15823.4 143.523   1
   9  -1   5 9394.23 85.4016   1
   9  -1   6 4725.03 93.4618   1
   9  -1   7 1533.55 81.6297   1
   9  -1   8 1622.39 77.3411   1
   9  -1   9 2000.54 76.2736   1
   9  -1  10 2160.08 88.8962   1
  -9   0  12 89.4090 170.775   1
  -9   0  11 1421.40 183.746   1
  -9   0  10 1701.31 133.129   1
   9   0  -9 98.3823 131.853   1
  -9   0   8 1505.22 133.802   1
  -9   0   7 205.876 187.234   1
   9   0  -6 5311.11 148.369   1
   9   0  -5 7128.18 152.811   1
   9   0  -4 5251.21 152.856   1
   9   0  -3 15516.7 189.532  -2
  -9   0   3 15516.7 189.532   1
  -9   0   2 1425.32 162.151  -2
   9   0  -2 1425.32 162.151   1
   9   0  -1 14091.0 188.567  -2
  -9   0   1 14091.0 188.567   1
   9   0   0 2288.14 155.259  -2
  -9   0   0 2288.14 155.259   1
  -9   0  -1 2032.00 171.239  -2
   9   0   1 2032.00 171.239   1
   9   0   2 408.291 172.231   1
  -9   0  -2 549.954 154.817  -2
   9   0   2 549.954 154.817   1
  -9   0  -3 121.691 111.575   1
  -9   0  -3 1.83411 207.454  -2
   9   0   3 1.83411 207.454   1
   9   0   4 3409.48 112.089   1
   9   0   5 1459.23 83.2135   1
   9   0   6 6156.05 88.7151   1
   9   0   7 113.122 79.7704   1
   9   0   8 257.229 85.1765   1
   9   0   9 84.0514 81.6975   1
  -9   1  11 642.408 163.127   1
  -9   1  10 1945.08 171.206   1
  -9   1   9 574.939 134.915   1
  -9   1   8 11312.2 164.468   1
   9   1  -7 11971.4 132.190   1
  -9   1   6 9283.78 161.280   1
   9   1  -5 9620.29 133.659   1
   9   1  -4 6403.28 133.483   1
   9   1  -3 32169.0 279.325   1
   9   1  -3 38071.2 250.241  -2
  -9   1   3 38071.2 250.241   1
   9   1  -2 30857.1 193.657  -2
  -9   1   2 30857.1 193.657   1
  -9   1   1 50850.2 219.394  -2
   9   1  -1 50850.2 219.394   1
   9   1   0 29475.4 282.629   1
   9   1   0 46048.5 203.895  -2
  -9   1   0 46048.5 203.895   1
   9   1   1 14161.3 159.031   1
   9   1   1 19535.9 189.418  -2
  -9   1  -1 19535.9 189.418   1
   9   1   2 11539.0 113.133   1
   9   1   2 15905.4 268.252  -2
  -9   1  -2 15905.4 268.252   1
  -9   1  -3 28057.2 129.712   1
   9   1   3 44478.0 317.931  -2
  -9   1  -3 44478.0 317.931   1
  -9   1  -4 14736.1 197.571   1
  -9   1  -5 9285.37 102.394   1
   9   1   6 4401.24 93.8229   1
   9   1   7 1497.19 86.8677   1
   9   1   8 1320.48 114.418   1
   9   1   9 1577.16 142.286   1
  -9   2  11 42.5759 142.253   1
  -9   2  10 3745.50 108.843   1
  -9   2   9 7737.57 123.988   1
  -9   2   8 1448.38 115.532   1
  -9   2   7 4050.02 123.054   1
  -9   2   6 1091.13 124.428   1
   9   2  -5 8185.80 109.457   1
   9   2  -4 7759.05 109.896   1
  -9   2   3 4730.77 179.797   1
  -9   2   2 753.518 122.987   1
   9   2  -3 2240.34 373.523  -2
  -9   2   2 2240.34 373.523   1
  -9   2   1 2457.18 205.548  -2
   9   2  -2 2457.18 205.548   1
  -9   2   1 3491.37 169.009   1
  -9   2   0 7214.52 212.270  -2
   9   2  -1 7214.52 212.270   1
   9   2   0 9159.30 123.242   1
   9   2   1 27440.1 155.697   1
  -9   2  -2 907.949 120.871   1
   9   2   3 6844.86 121.726   1
   9   2   4 3427.72 99.5571   1
   9   2   5 5135.82 105.134   1
   9   2   6 5994.38 142.662   1
   9   2   7 873.950 90.5616   1
   9   2   8 7416.68 112.486   1
  -9   3   9 730.994 109.515   1
  -9   3   8 4006.25 93.2606   1
  -9   3   7 2109.03 93.3303   1
  -9   3   6 2050.76 138.909   1
  -9   3   5 2365.96 99.0767   1
  -9   3   4 1315.74 84.9667   1
  -9   3   3 5274.10 108.351   1
   9   3  -3 10391.5 163.974  -2
  -9   3   2 10391.5 163.974   1
  -9   3   1 9198.48 214.111  -2
   9   3  -2 9198.48 214.111   1
   9   3  -2 5099.71 156.612  -2
  -9   3   1 5099.71 156.612   1
  -9   3   0 2817.13 187.648  -2
   9   3  -1 2817.13 187.648   1
   9   3   0 4502.84 137.824   1
   9   3  -1 5714.38 151.668  -2
  -9   3   0 5714.38 151.668   1
   9   3   1 1798.54 87.4396   1
   9   3   0 3614.94 241.033  -2
  -9   3  -1 3614.94 241.033   1
  -9   3  -2 2934.83 80.1432   1
   9   3   3 9069.42 112.145   1
   9   3   4 3355.35 92.7890   1
   9   3   5 2970.31 85.3192   1
   9   3   6 1703.53 74.9648   1
   9   3   7 877.657 79.4039   1
  -9   4   4 534.720 105.790   1
  -9   4   2 16977.7 141.356   1
   9   4  -3 23460.7 228.248  -2
  -9   4   2 23460.7 228.248   1
   9   4  -1 3703.87 183.240  -2
  -9   4   0 3703.87 183.240   1
   9   4   1 7052.64 116.582   1
   9   4   0 11364.1 180.995  -2
  -9   4  -1 11364.1 180.995   1
   9   4   2 17625.3 126.083   1
   9   4   3 1826.06 75.9988   1
   9   4   4 129.795 63.0690   1
  10  -3  -7 1418.35 81.5696   1
  10  -3  -5 521.641 84.3380   1
 -10  -3   4 667.069 71.6965   1
  10  -3  -3 6752.00 78.8273   1
 -10  -3   3 3449.31 107.131  -2
  10  -3  -2 3449.31 107.131   1
 -10  -3   2 1698.15 92.4812  -2
  10  -3  -1 1698.15 92.4812   1
 -10  -3   0 9703.77 130.012   1
 -10  -3   1 8176.93 109.516  -2
  10  -3   0 8176.93 109.516   1
  10  -3   1 7145.50 128.996   1
 -10  -3   0 9330.13 130.452  -2
  10  -3   1 9330.13 130.452   1
  10  -3   2 3480.70 121.767   1
  10  -3   3 2639.36 121.981   1
  10  -3   4 3480.61 70.7945   1
  10  -2  -9 5108.60 109.640   1
  10  -2  -8 1860.25 112.082   1
  10  -2  -7 4832.78 131.201   1
  10  -2  -6 2069.79 246.078   1
  10  -2  -5 2296.00 89.0585   1
  10  -2  -4 13068.4 111.345   1
  10  -2  -3 9426.16 101.110   1
  10  -2  -2 21554.1 175.988   1
 -10  -2   3 24007.3 184.112  -2
  10  -2  -2 24007.3 184.112   1
 -10  -2   2 17530.2 128.853  -2
  10  -2  -1 17530.2 128.853   1
  10  -2   0 3133.32 117.923   1
 -10  -2   1 7405.39 129.454  -2
  10  -2   0 7405.39 129.454   1
  10  -2   1 1498.19 76.2812   1
  10  -2   2 21633.4 135.385   1
  10  -2   3 36583.2 141.084   1
  10  -2   4 4933.86 80.5551   1
  10  -2   5 942.528 68.3027   1
  10  -2   6 3987.82 68.9788   1
  10  -1 -10 23.6719 115.412   1
  10  -1  -9 7112.06 142.883   1
  10  -1  -8 658.511 134.542   1
  10  -1  -7 5834.79 160.785   1
  10  -1  -6 3531.63 161.181   1
  10  -1  -5 4269.93 168.897   1
  10  -1  -4 9427.81 149.492   1
  10  -1  -3 9795.25 232.732   1
 -10  -1   3 13563.7 254.041  -2
  10  -1  -3 13563.7 254.041   1
 -10  -1   2 9747.54 176.237  -2
  10  -1  -2 9747.54 176.237   1
 -10  -1   1 4517.96 161.639  -2
  10  -1  -1 4517.96 161.639   1
 -10  -1   0 4220.85 158.188  -2
  10  -1   0 4220.85 158.188   1
 -10  -1  -1 21689.6 176.865  -2
  10  -1   1 21689.6 176.865   1
  10  -1   2 1063.94 153.295   1
 -10  -1  -2 1571.83 192.802  -2
  10  -1   2 1571.83 192.802   1
  10  -1   3 5097.37 97.6636   1
 -10  -1  -3 5889.72 203.064  -2
  10  -1   3 5889.72 203.064   1
  10  -1   4 1663.61 87.1271   1
 -10  -1  -4 1862.66 207.081  -2
  10  -1   4 1862.66 207.081   1
  10  -1   5 807.932 79.7253   1
  10  -1   6 2445.44 77.9084   1
  10  -1   7 1778.70 92.7270   1
 -10   0   9 18790.5 228.332   1
  10   0  -8 5199.15 161.961   1
  10   0  -7 3885.24 128.782   1
 -10   0   6 125.300 125.637   1
  10   0  -5 7317.52 144.427   1
 -10   0   4 20516.0 252.867   1
 -10   0   4 29070.4 290.762  -2
  10   0  -4 29070.4 290.762   1
  10   0  -3 3816.34 183.866  -2
 -10   0   3 3816.34 183.866   1
  10   0  -2 759.451 153.271  -2
 -10   0   2 759.451 153.271   1
  10   0  -1 1346.07 149.372  -2
 -10   0   1 1346.07 149.372   1
 -10   0   0 14260.4 199.689  -2
  10   0   0 14260.4 199.689   1
 -10   0  -1 18486.2 180.341  -2
  10   0   1 18486.2 180.341   1
 -10   0  -2 756.989 135.449  -2
  10   0   2 756.989 135.449   1
  10   0   3 1053.44 114.712   1
 -10   0  -3 1178.53 169.534  -2
  10   0   3 1178.53 169.534   1
  10   0   4 324.175 79.5356   1
  10   0   5 22837.4 102.327   1
  10   0   6 12398.7 90.9289   1
  10   0   7 2772.70 132.281   1
 -10   1   9 6444.37 165.955   1
 -10   1   8 583.856 103.426   1
  10   1  -7 5367.44 115.437   1
  10   1  -6 3620.64 118.088   1
  10   1  -5 4173.38 119.748   1
  10   1  -4 8537.43 177.141   1
  10   1  -4 11698.4 244.795  -2
 -10   1   4 11698.4 244.795   1
 -10   1   3 12364.6 172.423  -2
  10   1  -3 12364.6 172.423   1
  10   1  -2 8429.35 160.885  -2
 -10   1   2 8429.35 160.885   1
  10   1  -1 4384.67 148.698  -2
 -10   1   1 4384.67 148.698   1
  10   1   0 3343.98 138.959  -2
 -10   1   0 3343.98 138.959   1
 -10   1  -1 13786.9 184.553   1
 -10   1  -1 18817.8 209.780  -2
  10   1   1 18817.8 209.780   1
  10   1   2 998.477 101.856   1
  10   1   3 5002.28 105.435   1
  10   1   4 1561.01 96.0420   1
  10   1   5 711.452 90.7200   1
  10   1   6 2271.28 92.0204   1
 -10   2   9 4869.52 136.742   1
 -10   2   8 1685.13 131.288   1
 -10   2   7 4650.95 142.465   1
  10   2  -6 1801.94 83.9785   1
 -10   2   5 2282.89 84.1584   1
 -10   2   4 11244.2 169.492   1
  10   2  -3 7739.82 105.786   1
 -10   2   2 18010.4 180.486   1
 -10   2   1 27875.6 220.232  -2
  10   2  -2 27875.6 220.232   1
 -10   2   1 7622.60 151.110   1
  10   2  -2 14205.7 328.506  -2
 -10   2   1 14205.7 328.506   1
 -10   2   0 9854.03 178.697  -2
  10   2  -1 9854.03 178.697   1
  10   2   0 2649.48 87.8074   1
  10   2  -1 6023.40 286.337  -2
 -10   2   0 6023.40 286.337   1
  10   2   1 1568.66 83.3845   1
  10   2   2 24978.7 139.778   1
 -10   2  -3 50312.5 262.950   1
  10   2   4 5620.45 95.1877   1
  10   2   5 1011.43 91.1408   1
  10   2   6 4002.07 93.7462   1
 -10   3   6 1255.79 101.279   1
 -10   3   5 608.199 102.521   1
 -10   3   4 729.410 101.522   1
 -10   3   3 6480.50 118.815   1
 -10   3   2 7680.71 174.890  -2
  10   3  -3 7680.71 174.890   1
  10   3  -3 4060.09 139.381  -2
 -10   3   2 4060.09 139.381   1
  10   3  -2 1877.13 120.028  -2
 -10   3   1 1877.13 120.028   1
 -10   3   0 3112.67 151.647  -2
  10   3  -1 3112.67 151.647   1
  10   3   0 7338.84 120.711   1
  10   3  -1 8176.88 154.281  -2
 -10   3   0 8176.88 154.281   1
  10   3   1 7313.11 114.214   1
  10   3   2 3713.47 99.3800   1
 -10   3  -3 3223.11 143.570   1
  10   3   4 4607.35 87.9247   1
  11  -2  -7 65.6649 75.8524   1
  11  -2  -6 2302.03 90.8781   1
  11  -2  -4 3574.45 107.132   1
  11  -2  -3 1192.49 105.933   1
 -11  -2   3 2803.90 114.306  -2
  11  -2  -2 2803.90 114.306   1
  11  -2   0 795.700 104.206   1
  11  -2   1 1321.56 84.0397   1
  11  -2   2 6717.24 126.488   1
  11  -1  -8 4348.48 100.378   1
  11  -1  -6 5427.06 124.148   1
  11  -1  -5 12782.4 151.642   1
  11  -1  -4 3320.57 126.522   1
 -11  -1   3 2473.77 172.335  -2
  11  -1  -3 2473.77 172.335   1
 -11  -1   2 5589.41 180.114  -2
  11  -1  -2 5589.41 180.114   1
 -11  -1   1 686.138 127.157  -2
  11  -1  -1 686.138 127.157   1
 -11  -1   0 2166.31 125.878  -2
  11  -1   0 2166.31 125.878   1
 -11  -1  -1 6706.06 122.783  -2
  11  -1   1 6706.06 122.783   1
 -11  -1  -2 3387.28 181.192  -2
  11  -1   2 3387.28 181.192   1
  11  -1   3 5338.23 136.275   1
  11  -1   4 3757.79 125.687   1
  11   0  -6 9005.80 141.289   1
  11   0  -5 1364.57 124.169   1
 -11   0   3 1748.81 165.887  -2
  11   0  -3 1748.81 165.887   1
 -11   0   2 489.867 167.672  -2
  11   0  -2 489.867 167.672   1
 -11   0   1 23596.2 249.707  -2
  11   0  -1 23596.2 249.707   1
 -11   0  -1 3194.31 150.110  -2
  11   0   1 3194.31 150.110   1
 -11   0  -2 70.3519 133.453  -2
  11   0   2 70.3519 133.453   1
  11   0   3 6194.02 167.850   1
 -11   0  -3 7166.82 145.432  -2
  11   0   3 7166.82 145.432   1
  11   0   4 4549.98 109.188   1
 -11   1   7 7355.91 155.244   1
  11   1  -6 4598.40 88.3856   1
  11   1  -5 11387.8 101.867   1
  11   1  -4 3237.29 117.212  -2
 -11   1   4 3237.29 117.212   1
  11   1  -3 1937.97 115.896  -2
 -11   1   3 1937.97 115.896   1
  11   1  -2 4216.06 121.185  -2
 -11   1   2 4216.06 121.185   1
 -11   1   1 1109.47 138.463  -2
  11   1  -1 1109.47 138.463   1
 -11   1   0 1550.84 134.028  -2
  11   1   0 1550.84 134.028   1
  11   1   1 5446.31 110.341   1
  11   1   2 3103.99 99.4920   1
  11   1   3 5168.65 102.035   1
  11   1   4 3596.96 92.9375   1
 -11   2   5 661.074 106.935   1
  11   2  -4 3307.11 103.734   1
  11   2  -3 1093.64 71.6480   1
 -11   2   2 2288.55 109.180   1
 -11   2   1 3923.09 132.612  -2
  11   2  -2 3923.09 132.612   1
 -11   2   0 1428.20 125.138  -2
  11   2  -1 1428.20 125.138   1
  11   2   0 979.183 90.4294   1
  11   2   1 1919.41 90.0780   1
  11   2   3 2464.33 82.1855   1
 -12  -1   3 1055.22 87.8611  -2
  12  -1  -3 1055.22 87.8611   1
 -12  -1   2 823.934 91.0145  -2
  12  -1  -2 823.934 91.0145   1
 -12   0   4 10870.0 111.549  -2
  12   0  -4 10870.0 111.549   1
 -12   0   3 750.293 96.2949  -2
  12   0  -3 750.293 96.2949   1
 -12   0   2 21223.0 154.750  -2
  12   0  -2 21223.0 154.750   1
 -12   0   1 26623.0 166.762  -2
  12   0  -1 26623.0 166.762   1
 -12   0   0 17174.2 136.481  -2
  12   0   0 17174.2 136.481   1
 -12   1   2 605.512 95.5106  -2
  12   1  -2 605.512 95.5106   1
 -12   1   1 995.903 94.0370  -2
  12   1  -1 995.903 94.0370   1
 -12   1   0 4776.20 96.1721  -2
  12   1   0 4776.20 96.1721   1
  12   1   1 4533.89 69.2524   1
   0  -5  -4 1336.20 162.439   2
   0  -5   5 31.1895 124.961   2
   0  -5  -6 2875.38 145.803   2
   0  -5   7 4992.78 77.4377   2
   0  -5   8 3368.27 63.7314   2
   0  -5   9 206.830 58.1622   2
   0  -5 -10 958.156 67.4313   2
   0  -4   2 68.2912 180.275   2
   0  -4   3 2098.56 152.289   2
   0  -4   4 1044.62 95.6379   2
   0  -4   5 432.353 93.0511   2
   0  -4   6 4546.54 75.0197   2
   0  -4   7 3233.13 70.8835   2
   0  -4   8 1198.92 76.2761   2
   0  -4  -9 881.348 56.7476   2
   0  -4  10 292.982 57.1871   2
   0  -4  11 1228.09 54.2522   2
   0  -4 -12 2519.97 71.0799   2
   0  -4  13 365.212 73.6485   2
   0  -3  -1 4858.38 105.902   2
   0  -3   2 18025.4 87.6647   2
   0  -3  -3 17208.0 128.180   2
   0  -3   4 2921.70 69.8637   2
   0  -3   5 3996.53 153.718   2
   0  -3   6 3823.79 64.9661   2
   0  -3   7 4368.20 59.1879   2
   0  -3   8 2889.71 60.6806   2
   0  -3   9 1507.03 57.7484   2
   0  -3  10 10650.3 92.7684   2
   0  -3  11 376.906 55.9876   2
   0  -3  12 599.894 55.4867   2
   0  -3  13 86.3050 62.2692   2
   0  -3 -14 1737.80 88.3482   2
   0  -3 -15 1557.62 129.614   2
   0  -2   0 18066.5 135.684   2
   0  -2   1 21016.3 156.343   2
   0  -2   2 2145.92 61.8011   2
   0  -2   3 12036.4 101.192   2
   0  -2  -4 205.569 63.8080   2
   0  -2   5 12772.5 79.3306   2
   0  -2   6 3093.25 61.3585   2
   0  -2   7 3250.85 53.6750   2
   0  -2   8 3375.51 51.8213   2
   0  -2   9 2701.16 54.0629   2
   0  -2  10 1015.47 52.5599   2
   0  -2  11 2479.35 62.0602   2
   0  -2 -12 987.896 61.6356   2
   0  -2  13 26.1352 69.8854   2
   0  -2 -14 577.453 87.2507   2
   0  -1  -1 467.115 53.2911   2
   0  -1  -2 20538.0 64.5427   2
   0  -1  -3 2614.99 43.5329   2
   0  -1  -4 22988.2 121.972   2
   0  -1  -5 307.026 65.2963   2
   0  -1   6 3419.53 51.7385   2
   0  -1   7 11418.3 69.3063   2
   0  -1   8 15663.5 63.2944   2
   0  -1   9 1420.91 53.2776   2
   0  -1  10 3741.02 62.2256   2
   0  -1 -11 4614.71 80.1887   2
   0  -1 -12 591.912 72.1644   2
   0  -1 -13 2220.10 94.3828   2
   0  -1 -14 2017.97 175.015   2
   0  -1 -15 655.347 110.071   2
   0  -1 -16 544.381 126.556   2
   0  -1 -17 1179.02 106.280   2
   0   0  -2 40465.9 127.851   2
   0   0   3 8225.74 56.0603   2
   0   0   4 269514. 268.441   2
   0   0   5 371094. 354.622   2
   0   0   6 111645. 200.603   2
   0   0   7 20315.3 106.622   2
   0   0   8 14218.2 116.087   2
   0   0   9 10763.9 81.2508   2
   0   0  10 19650.2 97.3635   2
   0   0  11 31.5515 93.2420   2
   0   0  12 238.153 98.5190   2
   0   0 -13-56.3819 105.680   2
   0   0 -14 1061.40 119.848   2
   0   0 -15 195.865 108.206   2
   0   0 -16 9.46746 94.7094   2
   0   1   1 757.760 33.1555   2
   0   1   2 29738.0 70.0859   2
   0   1  -3 4306.12 41.5935   2
   0   1   4 31455.8 84.0468   2
   0   1  -5 323.602 57.3265   2
   0   1   6 2866.72 75.9764   2
   0   1   7 10672.8 126.848   2
   0   1   8 16719.0 121.573   2
   0   1   9 1528.15 122.491   2
   0   1  10 4442.80 126.509   2
   0   1 -11 5497.73 115.717   2
   0   1 -12 625.385 114.319   2
   0   1 -13 2240.81 115.586   2
   0   1 -14 1592.52 239.707   2
   0   1 -15 525.209 95.9243   2
   0   1 -16 416.173 88.5596   2
   0   1 -17 778.843 102.447   2
   0   2   0 42439.1 214.721   2
   0   2   1 46392.2 220.488   2
   0   2   2 4807.32 78.4900   2
   0   2   3 29229.5 189.290   2
   0   2   4 199.973 79.6785   2
   0   2   5 16559.0 116.432   2
   0   2  -6 3209.97 145.332   2
   0   2  -7 3225.28 174.482   2
   0   2  -8 3974.21 163.878   2
   0   2  -9 3357.89 126.349   2
   0   2 -10 1321.04 111.815   2
   0   2 -11 2869.22 99.0565   2
   0   2 -12 1074.85 103.370   2
   0   2 -13 48.2991 108.618   2
   0   2 -14 566.632 100.107   2
   0   2 -15 562.094 152.559   2
   0   2 -16 238.090 104.323   2
   0   3  -1 14927.6 217.639   2
   0   3   2 48452.5 211.020   2
   0   3   3 28221.3 185.873   2
   0   3   4 4183.03 121.767   2
   0   3   5 8626.20 158.451   2
   0   3  -6 4568.74 187.809   2
   0   3  -7 4217.44 106.928   2
   0   3  -8 2959.40 103.673   2
   0   3  -9 1698.51 97.9246   2
   0   3 -10 11384.1 118.944   2
   0   3 -11 468.222 84.6360   2
   0   3 -12 600.625 90.5996   2
   0   3 -13 130.343 85.6253   2
   0   3 -14 1431.98 85.9350   2
   0   4   1 404.007 235.198   2
   0   4   2 161.989 146.536   2
   0   4   3 2004.85 165.346   2
   0   4  -4 1079.02 108.170   2
   0   4  -5 418.494 108.750   2
   0   4  -6 4309.40 107.810   2
   0   4  -7 3012.91 100.211   2
   0   4  -8 1256.34 90.8599   2
   0   4  -9 906.996 101.528   2
   0   4 -10 366.702 92.4352   2
   0   4 -11 1195.47 83.4958   2
   0   4 -12 2276.54 76.5646   2
   0   4 -13 518.209 120.621   2
   0   5  -1 7934.44 141.351   2
   0   5  -2 12897.3 199.685   2
   0   5  -3 9332.11 184.653   2
   0   5  -4 1191.55 145.881   2
   0   5  -5 59.8100 128.065   2
   0   5  -6 2114.64 127.701   2
   0   5  -7 3843.65 127.336   2
   0   5  -8 2832.43 112.059   2
   0   5 -10 961.032 82.1981   2
   0   5 -11 452.660 70.2400   2
   0   6  -2 286.603 116.144   2
   0   6  -3 121.981 104.897   2
   0   6  -4 75.7602 97.5857   2
   0   6  -5 457.770 92.0960   2
   0   6  -6 170.159 82.2786   2
   0   6  -7 1130.79 69.9784   2
   1  -5 -10 533.852 72.8998   2
   1  -5  -9-1.63853 57.4832   2
   1  -5  -8 1065.90 67.0824   2
  -1  -5   7 608.590 65.2944   2
   1  -5  -6 1799.79 94.9728   2
   1  -5  -5 1118.19 112.280   2
   1  -5  -4-63.2034 136.209   2
   1  -5   4 539.657 129.963   2
   1  -5   5 2895.53 127.627   2
  -1  -5  -6 1374.82 104.457   2
   1  -5   7 547.264 70.2689   2
   1  -5   8 2304.56 111.197   2
   1  -5   9 458.719 67.0579   2
  -1  -5 -10 1814.66 150.873   2
   1  -4 -13 1018.20 71.5571   2
  -1  -4  12 855.868 62.6732   2
  -1  -4  11 5359.96 63.7700   2
  -1  -4  10 3479.25 59.8093   2
  -1  -4   9 2594.29 64.6720   2
   1  -4  -8 758.642 93.1562   2
  -1  -4   7 2637.33 71.6012   2
  -1  -4   6 4786.82 78.7356   2
  -1  -4   5 7693.55 121.009   2
  -1  -4   4 2234.41 114.714   2
  -1  -4   3 1537.36 119.849   2
  -1  -4   2 1994.27 224.876   2
   1  -4  -1 1197.09 349.017   2
  -1  -4  -3 1913.05 94.7125   2
   1  -4   4 876.991 112.174   2
   1  -4   5 4785.62 91.9158   2
   1  -4   6 3851.22 69.0496   2
   1  -4   7 2234.48 77.1243   2
   1  -4   8 1683.01 64.3116   2
   1  -4   9 1589.93 56.6549   2
   1  -4  10 3268.47 82.0801   2
   1  -4  11 579.835 57.2531   2
   1  -4  12 264.934 138.852   2
   1  -3 -14 3290.19 97.3716   2
   1  -3 -13 2423.24 65.6230   2
  -1  -3  12 1991.01 58.4626   2
  -1  -3  11 3962.80 56.7550   2
  -1  -3  10 6969.47 88.1296   2
  -1  -3   9 7226.46 61.6950   2
  -1  -3   8 785.674 58.8419   2
  -1  -3   7 2549.08 60.6738   2
  -1  -3   6 5703.94 72.9145   2
  -1  -3   5 820.286 79.0725   2
  -1  -3   4 9664.36 80.0761   2
  -1  -3   3 12750.4 123.950   2
  -1  -3   2 1495.96 95.4257   2
   1  -3  -1 23570.9 121.883   2
  -1  -3  -1 3177.50 163.282   2
   1  -3   2 6643.89 111.827   2
   1  -3   3 29210.6 91.1483   2
   1  -3   4 14053.1 78.9266   2
   1  -3   5 297.213 60.3852   2
   1  -3   6 46.7613 49.3881   2
   1  -3   7 1300.73 53.9925   2
  -1  -3  -8 2835.31 58.0846   2
   1  -3   9 2214.26 59.4161   2
   1  -3  10 2267.52 63.1209   2
   1  -3  11 224.773 56.1674   2
  -1  -3 -12 557.190 62.7758   2
  -1  -3 -13 57.1667 62.7092   2
  -1  -3 -14 356.650 78.7342   2
  -1  -3 -15 1057.36 143.146   2
   1  -2 -16 1039.44 235.504   2
  -1  -2  15 4366.12 125.876   2
  -1  -2  14 2181.83 90.9711   2
  -1  -2  13 410.717 70.2008   2
  -1  -2  12 2179.59 63.0451   2
  -1  -2  11 4634.53 58.7242   2
  -1  -2  10 14514.9 71.4597   2
  -1  -2   9 4392.78 57.3371   2
  -1  -2   8 3230.72 51.6296   2
  -1  -2   7 3881.39 55.4554   2
  -1  -2   6 4078.11 63.7444   2
  -1  -2   5 4174.27 62.9615   2
  -1  -2   4 8762.06 94.4310   2
  -1  -2   3 13854.4 122.677   2
  -1  -2   2 1296.38 83.0053   2
   1  -2  -1 1306.64 63.3095   2
   1  -2   0 20565.5 91.3935   2
   1  -2   1 4084.31 69.7675   2
   1  -2   2 6434.68 124.852   2
   1  -2   3 7586.44 90.2141   2
   1  -2   4 12741.7 65.1992   2
   1  -2   5 18209.4 72.7179   2
   1  -2   6 1711.12 55.4786   2
   1  -2   7 3897.98 66.0163   2
   1  -2   8 6821.97 56.7632   2
   1  -2   9 3063.26 83.6342   2
   1  -2  10 13520.0 73.9790   2
   1  -2  11 3056.26 71.2466   2
  -1  -2 -12 2238.82 67.2593   2
  -1  -2 -13 1327.48 78.6355   2
   1  -2  14 1046.28 89.0005   2
  -1  -2 -15 1822.44 121.229   2
  -1  -2 -16 1585.07 124.179   2
   1  -1 -17 1242.53 110.330   2
   1  -1 -16 39.5318 131.757   2
   1  -1 -15 1687.42 137.164   2
   1  -1 -14 1282.91 120.917   2
  -1  -1  13 1060.37 98.4382   2
  -1  -1  12 6501.88 78.1725   2
   1  -1 -11 5321.17 76.2573   2
  -1  -1  10 1692.98 55.7269   2
  -1  -1   9 6202.55 60.9236   2
  -1  -1   8 8486.17 57.1375   2
  -1  -1   7 2084.56 56.9420   2
  -1  -1   6 5607.85 57.2223   2
  -1  -1   5 5144.19 72.8927   2
  -1  -1   4 15859.9 158.270   2
  -1  -1   3 8813.96 108.588   2
   1  -1  -2 9782.67 1671.30   2
   1  -1  -1 24784.8 41.1051   2
  -1  -1   0 152810. 2267.64   2
  -1  -1  -1 64936.1 223.097   2
  -1  -1  -2 79826.9 149.486   2
   1  -1   3 73155.2 165.583   2
   1  -1   4 64661.5 174.608   2
   1  -1   5 38100.7 153.375   2
   1  -1   6 64612.5 119.362   2
   1  -1   7 14430.0 81.0802   2
  -1  -1  -8 37587.1 99.4052   2
   1  -1   9 7705.06 62.0606   2
   1  -1  10 14493.3 73.8616   2
   1  -1  11 3736.59 69.1251   2
   1  -1  12 3690.43 84.8808   2
  -1  -1 -13 2410.39 92.8367   2
  -1  -1 -14 2210.67 107.541   2
  -1  -1 -15 4844.49 111.227   2
  -1  -1 -16 1541.65 100.394   2
  -1  -1 -17 696.523 98.3393   2
   1   0 -17 2502.35 112.086   2
   1   0 -16 462.009 168.608   2
   1   0 -15 3624.43 116.216   2
   1   0 -14 1302.44 116.887   2
   1   0 -13 2888.11 115.230   2
   1   0 -12 7656.83 112.924   2
  -1   0  11 402.642 121.872   2
  -1   0  10 1038.85 95.8305   2
  -1   0   9 13.2093 84.7407   2
  -1   0   8 11710.6 108.998   2
  -1   0   7 6595.93 96.9425   2
  -1   0   6 5269.21 83.8469   2
  -1   0   5 9233.60 84.2161   2
  -1   0   4 2738.71 53.5374   2
   1   0  -3 226.620 58.1365   2
  -1   0   2 3193.30 24.1120   2
   1   0   2 6819.94 69.2383   2
   1   0   3 13797.2 96.3681   2
   1   0   4 514.782 54.9892   2
   1   0   5 46.0347 65.0796   2
   1   0   6 19400.2 136.744   2
   1   0   7 629.655 71.2443   2
  -1   0  -8 1265.23 87.9347   2
   1   0   9 4531.67 83.5335   2
   1   0  10 1442.66 91.3707   2
   1   0  11 41.3916 100.703   2
  -1   0 -12 3714.52 102.833   2
   1   0  13 10880.0 124.947   2
  -1   0 -15 64.2090 99.3424   2
  -1   0 -16 258.038 89.2736   2
  -1   0 -17 2217.61 102.521   2
   1   1 -17 882.692 74.6504   2
   1   1 -16 43.7043 90.6413   2
   1   1 -15 1381.76 101.226   2
   1   1 -14 1099.85 265.732   2
   1   1 -13 1065.43 117.790   2
   1   1 -12 7744.78 129.632   2
   1   1 -11 6598.12 123.495   2
   1   1 -10 2065.09 156.782   2
  -1   1   9 7113.51 148.318   2
  -1   1   8 7694.32 150.896   2
  -1   1   7 1874.99 79.4079   2
  -1   1   6 5347.46 70.7614   2
  -1   1   5 7364.97 66.8133   2
  -1   1   4 20547.6 52.2418   2
  -1   1   3 14710.5 59.2868   2
  -1   1   2 16362.1 59.5331   2
   1   1  -1 33439.3 78.5143   2
  -1   1   0 188497. 1882.46   2
  -1   1  -1 62115.0 106.803   2
   1   1   2 100815. 131.471   2
   1   1   3 74446.5 185.353   2
  -1   1  -4 63309.0 163.673   2
   1   1   5 35420.6 142.260   2
   1   1   6 51226.9 180.993   2
   1   1   7 13290.2 127.010   2
   1   1   8 37448.4 154.613   2
  -1   1  -9 8575.08 149.517   2
   1   1  10 15508.4 144.737   2
   1   1  11 4009.76 107.283   2
  -1   1 -12 3952.53 117.634   2
  -1   1 -13 2344.44 110.650   2
  -1   1 -14 2010.77 103.234   2
  -1   1 -15 4134.78 98.1457   2
  -1   1 -16 1190.65 86.9560   2
  -1   1 -17 572.462 91.7618   2
   1   2 -16 710.798 80.5335   2
   1   2 -15 3724.14 106.277   2
   1   2 -14 2119.13 105.193   2
   1   2 -13 504.111 98.0278   2
   1   2 -12 2457.28 106.864   2
   1   2 -11 5462.29 112.174   2
   1   2 -10 17136.2 114.996   2
   1   2  -9 5404.66 123.055   2
   1   2  -8 3693.50 164.986   2
   1   2  -7 3257.85 246.530   2
   1   2  -6 2739.33 221.573   2
   1   2  -5 5812.41 93.5273   2
   1   2  -4 16945.3 104.742   2
   1   2  -3 24521.0 109.298   2
   1   2  -2 2259.15 61.4828   2
   1   2  -1 3762.28 71.1182   2
  -1   2   0 47631.3 226.661   2
   1   2   1 10327.4 92.3358   2
  -1   2  -2 14169.1 109.496   2
   1   2   3 14660.5 117.484   2
   1   2   4 15603.8 149.409   2
   1   2   5 21745.4 179.038   2
   1   2   6 2033.11 138.876   2
   1   2   7 4012.57 131.457   2
  -1   2  -8 8645.24 183.302   2
  -1   2  -9 3521.33 144.654   2
  -1   2 -10 16634.4 132.615   2
  -1   2 -11 3945.22 219.059   2
  -1   2 -12 2503.41 106.998   2
  -1   2 -13 1304.19 112.422   2
  -1   2 -14 833.032 92.5794   2
  -1   2 -15 1075.37 75.3472   2
   1   3 -15 3768.68 113.073   2
   1   3 -14 2620.15 109.312   2
   1   3 -13 2262.74 92.4773   2
   1   3 -12 2045.11 107.837   2
   1   3 -11 4597.41 103.534   2
   1   3 -10 8190.40 130.695   2
   1   3  -9 8338.06 102.962   2
   1   3  -8 788.754 98.0455   2
   1   3  -7 2250.88 102.351   2
  -1   3   6 6143.58 159.496   2
  -1   3   5 1106.73 120.528   2
  -1   3   4 13552.1 132.992   2
  -1   3   3 29563.8 176.333   2
   1   3  -2 3321.18 109.449   2
  -1   3   1 55242.3 314.260   2
   1   3   2 15928.3 160.438   2
   1   3   3 47835.6 237.829   2
   1   3   4 17849.8 148.599   2
  -1   3  -5 305.359 164.817   2
  -1   3  -6 39.9119 209.774   2
  -1   3  -7 1530.05 234.829   2
  -1   3  -8 2926.74 102.937   2
  -1   3  -9 2263.42 99.1360   2
  -1   3 -10 2422.15 96.7321   2
  -1   3 -11 269.371 86.5151   2
  -1   3 -12 621.292 94.9140   2
  -1   3 -13 49.6232 81.9950   2
  -1   3 -14 228.843 71.2567   2
  -1   3 -15 542.007 96.6432   2
   1   4 -13 820.181 71.2794   2
   1   4 -12 831.954 80.6856   2
   1   4 -11 6748.63 137.306   2
   1   4 -10 3601.50 97.9195   2
   1   4  -9 2474.53 100.331   2
   1   4  -8 812.154 103.282   2
   1   4  -7 2644.96 112.685   2
   1   4  -6 4815.60 122.885   2
  -1   4   5 7293.03 122.900   2
  -1   4   4 2166.65 145.596   2
   1   4  -3 1519.56 132.513   2
   1   4  -2 5365.47 135.443   2
  -1   4   1 2132.66 225.689   2
   1   4   1 3495.90 173.877   2
   1   4   2 1690.61 115.077   2
  -1   4  -3 1898.66 116.236   2
  -1   4  -4 1152.05 122.007   2
  -1   4  -5 5009.26 122.036   2
  -1   4  -6 3875.13 118.099   2
  -1   4  -7 1952.65 100.578   2
  -1   4  -8 1631.97 94.9529   2
  -1   4  -9 1508.83 87.1473   2
  -1   4 -10 3408.64 83.7390   2
  -1   4 -11 514.231 92.8726   2
  -1   4 -12 277.914 70.2299   2
  -1   4 -13 1777.65 167.452   2
   1   5 -11 32.7813 70.0545   2
   1   5 -10 535.311 83.5874   2
   1   5  -8 947.613 94.4801   2
   1   5  -7 598.258 112.782   2
   1   5  -6 1686.96 127.234   2
   1   5  -5 1170.36 136.734   2
   1   5  -4-26.7325 137.818   2
   1   5  -3 433.292 151.097   2
   1   5  -2 435.628 156.660   2
  -1   5   0 2750.76 133.829   2
   1   5   1 462.281 122.586   2
  -1   5  -2 697.829 120.484   2
  -1   5  -3 462.011 120.334   2
  -1   5  -4 326.966 143.650   2
  -1   5  -6 1248.91 126.397   2
  -1   5  -7 421.894 108.493   2
  -1   5  -8 2042.34 106.721   2
  -1   5  -9 400.865 89.3206   2
  -1   5 -10 1241.03 79.6553   2
  -1   5 -11 453.552 64.2343   2
   1   6  -7 893.359 66.6829   2
   1   6  -5 676.715 84.7893   2
   1   6  -4 852.624 93.5045   2
   1   6  -3 294.138 94.7929   2
   1   6  -2 540.763 106.782   2
  -1   6  -3 631.954 113.064   2
  -1   6  -4 184.091 102.488   2
  -1   6  -5 2829.90 100.672   2
  -1   6  -6 910.167 85.4337   2
   2  -5 -10 203.046 93.3474   2
   2  -5  -9 291.798 66.6402   2
   2  -5  -8 1481.76 73.4110   2
  -2  -5   7 3497.63 70.6176   2
  -2  -5   6 2496.24 102.920   2
  -2  -5   5 326.904 82.2965   2
   2  -5  -4 4635.02 135.448   2
   2  -5  -3 2698.34 134.544   2
   2  -5   2 2042.38 461.297   2
   2  -5   3 243.656 117.526   2
   2  -5   4 2525.20 117.802   2
  -2  -5  -5 3364.84 101.875   2
   2  -5   6 336.298 69.8491   2
   2  -5   7 126.172 65.4457   2
   2  -5   8 488.021 77.4061   2
  -2  -5  -9 1280.76 74.9849   2
  -2  -5 -10 768.728 74.2411   2
  -2  -4  13 1176.29 72.4813   2
  -2  -4  12 2166.57 78.0984   2
  -2  -4  11 117.881 54.5661   2
  -2  -4  10 337.424 91.3434   2
  -2  -4   9 2427.03 57.9332   2
  -2  -4   8 2120.01 59.6725   2
  -2  -4   7 41.7413 72.6112   2
  -2  -4   6 964.885 74.1127   2
  -2  -4   5 1254.46 83.5403   2
   2  -4  -4 1831.02 111.078   2
  -2  -4   3 3326.54 105.239   2
  -2  -4   2 2299.59 103.001   2
   2  -4  -1 3374.09 121.923   2
   2  -4   0 49.2030 124.295   2
   2  -4   1 610.720 121.988   2
  -2  -4  -2 134.726 105.552   2
  -2  -4  -3 3254.94 158.165   2
   2  -4   4 274.209 90.9821   2
   2  -4   5 108.235 62.1950   2
  -2  -4  -6 518.062 58.7353   2
  -2  -4  -7 1526.98 62.2964   2
   2  -4   8 1376.25 61.5821   2
   2  -4   9 6336.39 71.0598   2
  -2  -4 -10 74.5632 57.3141   2
  -2  -4 -11 15.4808 55.8526   2
   2  -4  12 552.888 71.2882   2
   2  -3 -14 1514.28 124.035   2
   2  -3 -13 449.502 64.0421   2
   2  -3 -12 778.297 57.5472   2
  -2  -3  11 1952.97 55.0763   2
  -2  -3  10 5391.87 58.1758   2
  -2  -3   9 9498.29 71.7351   2
  -2  -3   8 2465.63 62.0626   2
  -2  -3   7 7817.82 71.0603   2
  -2  -3   6 4593.40 71.2436   2
  -2  -3   5 16397.6 82.9746   2
  -2  -3   4 4302.05 79.9844   2
  -2  -3   3 1542.99 86.3898   2
   2  -3  -2 11033.1 127.580   2
   2  -3   2 16271.9 84.7562   2
   2  -3   3 7041.51 81.4350   2
   2  -3   4 7039.94 80.0551   2
   2  -3   5 12669.4 66.6862   2
   2  -3   6 4482.14 56.8545   2
  -2  -3  -7 4594.13 57.5745   2
  -2  -3  -8 747.296 51.9466   2
   2  -3   9 1023.36 57.7830   2
  -2  -3 -10 1821.45 77.7753   2
   2  -3  11 1328.19 58.5450   2
  -2  -3 -12 1656.44 67.7344   2
  -2  -3 -13 474.260 69.2940   2
  -2  -3 -14 833.013 95.1990   2
   2  -2 -16 391.125 148.390   2
  -2  -2  15 4966.00 131.848   2
  -2  -2  14 3937.40 98.3719   2
   2  -2 -13 797.132 76.6562   2
   2  -2 -12 3215.24 72.7998   2
  -2  -2  11 2704.59 57.0037   2
  -2  -2  10 6912.70 56.9235   2
  -2  -2   9 33024.2 126.169   2
  -2  -2   8 8102.60 62.5365   2
  -2  -2   7 5366.63 65.0155   2
  -2  -2   6 2813.99 62.3397   2
  -2  -2   5 15501.2 80.0919   2
  -2  -2   4 36256.7 184.092   2
   2  -2  -3 28961.4 165.099   2
   2  -2  -2 1017.73 152.243   2
   2  -2  -1 5772.32 76.3157   2
   2  -2   0 3388.51 87.5392   2
   2  -2   1 1780.94 92.8736   2
   2  -2   2 14053.7 112.653   2
   2  -2   3 85592.5 166.354   2
   2  -2   4 21657.3 80.7769   2
   2  -2   5 6498.37 65.4152   2
   2  -2   6 3000.47 69.5359   2
   2  -2   7 8474.78 56.6813   2
   2  -2   8 18852.0 76.3438   2
   2  -2   9 16543.3 79.0254   2
   2  -2  10 6313.32 67.4732   2
   2  -2  11 83.6968 75.1299   2
   2  -2  12 2157.84 67.2475   2
  -2  -2 -13 6246.11 88.8765   2
  -2  -2 -14 2738.84 94.1090   2
  -2  -2 -15 3846.47 134.314   2
  -2  -2 -16 1748.48 111.520   2
   2  -1 -17 1227.60 112.574   2
   2  -1 -16 329.636 121.369   2
   2  -1 -15 45.4025 136.469   2
   2  -1 -14 1675.54 198.438   2
  -2  -1  13 3796.91 110.588   2
   2  -1 -12 842.934 74.8935   2
   2  -1 -11 1031.67 66.3411   2
  -2  -1  10 8058.83 65.1118   2
  -2  -1   9 4789.32 55.3957   2
  -2  -1   8 609.224 44.7989   2
  -2  -1   7 4381.04 61.4316   2
  -2  -1   6 6754.52 60.6985   2
   2  -1  -5 590.116 51.5539   2
  -2  -1   4 23394.6 132.380   2
   2  -1  -3 10414.7 147.883   2
   2  -1  -2 7019.27 3320.00   2
  -2  -1   1 142024. 177.901   2
   2  -1   0 58802.3 152.769   2
   2  -1   1 7703.33 90.4242   2
   2  -1   2 36196.4 164.017   2
   2  -1   3 26243.5 161.117   2
   2  -1   4 8004.79 103.388   2
   2  -1   5 17080.7 72.2481   2
   2  -1   6 19481.2 84.4346   2
   2  -1   7 3827.76 49.8168   2
   2  -1   8 11595.5 63.3570   2
   2  -1   9 1993.71 60.3746   2
   2  -1  10 18881.3 87.7309   2
   2  -1  11 10077.4 76.8210   2
  -2  -1 -12 1348.21 76.8114   2
   2  -1  13 1383.78 83.0615   2
  -2  -1 -14 333.362 96.2127   2
  -2  -1 -15 3888.35 103.374   2
  -2  -1 -16 3231.16 95.5028   2
   2   0 -17 305.768 104.925   2
   2   0 -15 416.835 111.000   2
   2   0 -14 37.0950 132.109   2
   2   0 -13 5082.57 127.282   2
   2   0 -12 167.881 108.253   2
   2   0 -11 340.475 100.299   2
  -2   0  10 74.0988 81.8057   2
  -2   0   9 4030.84 95.4906   2
  -2   0   8 938.574 101.097   2
  -2   0   7 7528.26 104.320   2
   2   0  -6 492.780 102.933   2
  -2   0   5 91881.4 193.531   2
  -2   0   4 3538.87 82.5221   2
   2   0  -3 145.741 27.0712   2
  -2   0   2 9231.23 2164.43   2
   2   0   2 182784. 272.293   2
   2   0   3 70856.0 192.646   2
   2   0   4 79531.2 218.008   2
   2   0   5 17794.5 140.569   2
   2   0   6 3621.58 116.776   2
   2   0   7 24279.1 191.394   2
   2   0   8 54771.2 157.497   2
   2   0   9 6368.36 116.182   2
   2   0  10 344.933 80.1048   2
   2   0  11 5383.63 103.283   2
   2   0  12 7057.02 110.603   2
   2   0  13 1532.64 99.3584   2
  -2   0 -14 49.0694 92.3869   2
  -2   0 -15 273.436 88.7141   2
  -2   0 -16 220.791 83.2264   2
   2   1 -17 1095.14 98.9547   2
   2   1 -16 270.175 91.5492   2
   2   1 -15 78.2166 105.649   2
   2   1 -14 1640.72 182.734   2
   2   1 -13 4069.63 115.889   2
   2   1 -12 987.085 137.306   2
   2   1 -11 1403.87 110.398   2
   2   1 -10 10128.2 116.744   2
   2   1  -9 5769.63 192.454   2
  -2   1   8 575.239 132.885   2
  -2   1   7 3832.37 105.114   2
  -2   1   6 6532.93 64.2293   2
  -2   1   5 1872.51 53.8524   2
  -2   1   4 20010.9 46.2274   2
  -2   1   3 13249.0 88.1316   2
  -2   1   2 15697.1 102.013   2
  -2   1   1 113093. 136.029   2
   2   1   0 46915.7 137.932   2
   2   1   1 5610.95 62.1971   2
   2   1   2 28070.5 127.305   2
   2   1   3 21116.3 120.134   2
   2   1   4 7036.00 100.820   2
   2   1   5 15889.0 134.591   2
   2   1   6 16085.0 152.441   2
   2   1   7 4098.29 111.029   2
   2   1   8 12274.5 140.364   2
   2   1   9 2157.53 139.691   2
   2   1  10 20342.5 120.504   2
   2   1  11 10322.2 111.410   2
   2   1  12 1409.82 98.7599   2
  -2   1 -13 1371.74 104.627   2
  -2   1 -14 318.538 93.7710   2
  -2   1 -15 3541.03 103.362   2
  -2   1 -16 3058.10 112.874   2
   2   2 -16 328.644 77.3346   2
   2   2 -15 4260.26 147.751   2
   2   2 -14 3772.33 108.185   2
   2   2 -13 987.662 113.487   2
   2   2 -12 3733.04 110.319   2
   2   2 -11 3184.33 107.973   2
   2   2 -10 8337.92 115.830   2
   2   2  -9 47405.7 214.267   2
   2   2  -8 9243.38 186.819   2
  -2   2   7 6836.96 121.205   2
   2   2  -6 3171.03 152.547   2
   2   2  -5 16210.9 146.911   2
  -2   2   4 44752.1 191.870   2
   2   2  -3 52038.6 136.962   2
   2   2  -2 1556.82 65.0697   2
   2   2  -1 8040.44 80.5598   2
   2   2   0 3323.47 87.2729   2
   2   2   1 2006.81 65.3432   2
  -2   2  -2 14131.0 127.806   2
  -2   2  -3 83015.8 253.334   2
  -2   2  -4 21961.7 170.890   2
   2   2   5 7043.95 130.747   2
   2   2   6 3403.36 111.393   2
   2   2   7 8842.41 138.067   2
   2   2   8 22060.8 179.781   2
   2   2   9 19202.6 133.224   2
  -2   2 -10 7161.62 125.584   2
  -2   2 -11 68.8415 100.778   2
  -2   2 -12 2263.36 109.440   2
  -2   2 -13 4982.91 86.6563   2
  -2   2 -14 2328.97 112.177   2
  -2   2 -15 2229.59 76.5183   2
  -2   2 -16 1012.19 87.0984   2
   2   3 -15 2332.63 108.648   2
   2   3 -14 1328.56 96.8815   2
   2   3 -13 403.328 79.7966   2
   2   3 -12 914.444 87.4783   2
   2   3 -11 2287.51 96.4934   2
   2   3 -10 6264.25 108.149   2
   2   3  -9 11177.5 117.827   2
   2   3  -8 2793.75 108.080   2
  -2   3   7 8103.43 108.529   2
  -2   3   6 5162.68 161.616   2
  -2   3   5 20071.0 185.391   2
  -2   3   4 5338.79 139.429   2
   2   3  -3 2130.72 111.994   2
   2   3  -2 14031.0 151.464   2
  -2   3   1 16451.8 214.105   2
   2   3   1 12932.1 208.642   2
  -2   3  -2 21924.6 147.807   2
  -2   3  -3 9382.73 232.235   2
  -2   3  -4 7988.01 173.725   2
  -2   3  -5 14812.6 198.238   2
  -2   3  -6 4263.25 142.543   2
  -2   3  -7 5032.70 138.635   2
  -2   3  -8 885.005 115.938   2
  -2   3  -9 1091.07 131.901   2
  -2   3 -10 1970.52 93.2999   2
  -2   3 -11 1208.39 93.7647   2
  -2   3 -12 1436.46 78.6222   2
  -2   3 -13 376.609 169.961   2
  -2   3 -14 489.281 66.5850   2
   2   4 -13 1117.79 73.7108   2
   2   4 -12 2162.65 83.9672   2
   2   4 -11 121.526 79.8777   2
   2   4 -10 377.006 88.2494   2
   2   4  -9 2449.01 97.8742   2
   2   4  -8 2194.92 103.355   2
   2   4  -7 53.0675 102.722   2
   2   4  -6 949.019 106.188   2
   2   4  -5 1321.68 116.148   2
  -2   4   4 2010.37 111.518   2
  -2   4   3 3338.52 124.764   2
   2   4  -2 2564.86 115.104   2
  -2   4   1 4375.00 251.936   2
  -2   4  -1 1045.91 267.844   2
  -2   4  -2 141.175 134.345   2
  -2   4  -3 2868.45 112.604   2
  -2   4  -4 213.719 108.517   2
  -2   4  -5 95.7407 100.648   2
  -2   4  -6 488.499 112.023   2
  -2   4  -7 1433.55 107.794   2
  -2   4  -8 1270.27 100.454   2
  -2   4  -9 6860.52 186.909   2
  -2   4 -10 31.4826 80.7544   2
  -2   4 -11 4.24576 79.8773   2
  -2   4 -12 392.754 77.1313   2
  -2   4 -13 2116.89 71.8560   2
   2   5 -11 1635.97 74.0273   2
   2   5 -10 126.009 83.3215   2
   2   5  -9 295.065 80.2311   2
   2   5  -8 1584.16 92.8474   2
   2   5  -7 3990.96 107.294   2
   2   5  -6 3106.48 114.118   2
   2   5  -4 5147.02 154.992   2
   2   5  -3 2833.38 157.230   2
   2   5  -2 1241.06 151.278   2
   2   5  -1 1089.40 155.670   2
   2   5   0 4027.22 162.995   2
  -2   5  -1 6032.74 129.932   2
  -2   5  -2 2455.56 119.518   2
  -2   5  -3 111.871 154.876   2
  -2   5  -4 1710.80 102.412   2
  -2   5  -5 2839.96 114.792   2
  -2   5  -6 271.201 96.8359   2
  -2   5  -7 84.9032 104.064   2
  -2   5  -9 1202.19 87.4995   2
  -2   5 -10 779.959 74.9463   2
   2   6  -7 1001.71 62.2293   2
   2   6  -6 467.796 69.1210   2
   2   6  -5 109.269 77.0067   2
   2   6  -4 301.265 85.5437   2
   2   6  -3 22.1961 89.4949   2
   2   6   0 15.6752 114.675   2
   2   6   1 20.5232 128.776   2
  -3  -5  10 261.442 104.949   2
  -3  -5   9 352.955 71.7247   2
  -3  -5   8 1209.05 81.1432   2
   3  -5  -7 954.038 71.5018   2
  -3  -5   6 958.218 67.5224   2
  -3  -5   5 1007.01 97.8205   2
   3  -5  -4 1294.34 93.3306   2
   3  -5  -3 265.479 104.079   2
   3  -5  -2 266.392 138.312   2
   3  -5   1 179.328 154.713   2
   3  -5   2 213.666 107.745   2
   3  -5   3 1158.23 108.268   2
   3  -5   4 133.562 88.6397   2
   3  -5   5 2262.45 66.7449   2
   3  -5   6 587.603 62.5869   2
   3  -5   7 297.862 89.8503   2
   3  -5   8 460.414 60.2477   2
   3  -4 -13 944.978 119.006   2
   3  -4 -12 847.053 61.8026   2
  -3  -4  11 6109.98 63.9640   2
  -3  -4  10 910.548 54.1129   2
   3  -4  -9 2985.65 57.6921   2
  -3  -4   8 3332.70 59.7915   2
  -3  -4   7 14803.6 79.4023   2
  -3  -4   6 8338.74 89.8548   2
  -3  -4   5 1104.18 71.8489   2
  -3  -4   4 21748.2 105.128   2
  -3  -4   3 19993.6 101.782   2
   3  -4  -2 8419.86 114.105   2
   3  -4  -1 7050.30 338.163   2
  -3  -4  -2 1425.08 104.301   2
  -3  -4  -3 1325.66 101.975   2
  -3  -4  -4 20.0837 65.8130   2
   3  -4   5 1857.39 61.8497   2
   3  -4   6 4131.64 61.9959   2
   3  -4   7 104.751 56.8246   2
  -3  -4  -8 1000.13 59.6996   2
   3  -4   9 98.4680 60.6661   2
   3  -4  10 231.417 53.3752   2
   3  -4  11 35.7725 84.5998   2
   3  -4  12 131.740 70.4247   2
   3  -3 -15 4539.67 186.735   2
  -3  -3  14 2636.52 93.6190   2
   3  -3 -13 347.357 67.8245   2
  -3  -3  12 192.571 90.1417   2
  -3  -3  11 1600.83 56.7641   2
  -3  -3  10 2783.07 56.8364   2
  -3  -3   9 9115.75 67.7277   2
  -3  -3   8 942.926 54.1006   2
   3  -3  -7 3086.64 61.0937   2
  -3  -3   6 2195.93 57.9897   2
  -3  -3   5 3226.06 62.8173   2
  -3  -3   4 1273.94 74.1914   2
  -3  -3   3 11092.3 95.1016   2
   3  -3  -2 655.679 101.766   2
  -3  -3  -1 953.474 142.009   2
   3  -3   2 4275.41 115.641   2
  -3  -3  -3 4313.16 69.0034   2
   3  -3   4 653.262 67.3879   2
  -3  -3  -5 3092.29 56.1743   2
  -3  -3  -6 656.293 70.3365   2
   3  -3   7 5821.26 60.0913   2
   3  -3   8 4868.34 57.6956   2
  -3  -3  -9 430.372 54.3411   2
  -3  -3 -10 1321.57 65.2953   2
   3  -3  11 1332.33 65.2981   2
  -3  -3 -12 2337.12 63.6843   2
  -3  -3 -13 911.743 72.8937   2
  -3  -3 -14 1169.64 122.826   2
   3  -2 -16 2003.01 201.466   2
   3  -2 -15 267.166 193.078   2
  -3  -2  14 965.715 104.427   2
  -3  -2  13 254.527 74.6117   2
   3  -2 -12 1613.51 66.1715   2
  -3  -2  11 2908.65 61.0465   2
  -3  -2  10 454.460 49.6397   2
   3  -2  -9 3036.24 66.4330   2
  -3  -2   8 7096.06 58.5665   2
  -3  -2   7 4798.85 51.7453   2
   3  -2  -6 905.341 48.8065   2
  -3  -2   5 484.227 69.1041   2
   3  -2  -4 5500.67 74.5518   2
   3  -2  -3 1853.17 79.0859   2
  -3  -2   2 30095.4 115.432   2
   3  -2  -1 5944.00 87.9935   2
   3  -2   0 3308.47 92.6053   2
   3  -2   1 9928.81 79.8866   2
   3  -2   2 5847.83 79.1978   2
   3  -2   3 8931.40 70.6414   2
   3  -2   4 10646.0 75.1768   2
   3  -2   5 7268.02 76.5216   2
   3  -2   6 4312.37 49.1564   2
   3  -2   7 1060.04 46.4411   2
   3  -2   8 6822.05 55.9223   2
   3  -2   9 5578.69 60.2526   2
   3  -2  10 1296.57 66.4178   2
   3  -2  11 6332.37 76.3856   2
   3  -2  12 705.833 65.6583   2
   3  -2  13 383.125 69.7251   2
  -3  -2 -14 943.418 136.547   2
  -3  -2 -15-8.03334 112.827   2
   3  -1 -16 1558.15 122.654   2
   3  -1 -15 2380.42 144.775   2
   3  -1 -14 8183.66 184.455   2
  -3  -1  13 767.707 106.989   2
  -3  -1  12 1992.36 84.3874   2
  -3  -1  11 745.320 65.6072   2
  -3  -1  10 11470.1 86.0501   2
  -3  -1   9 45435.0 97.5643   2
  -3  -1   8 9394.50 58.2582   2
  -3  -1   7 18564.5 63.2306   2
  -3  -1   6 28292.7 98.7303   2
  -3  -1   5 40559.8 107.895   2
  -3  -1   4 890.169 131.621   2
   3  -1  -3 36355.8 251.108   2
  -3  -1   2 83774.0 329.662   2
  -3  -1   1 169953. 245.857   2
   3  -1   0 147392. 247.174   2
   3  -1   1 1571.13 96.6096   2
   3  -1   2 14183.6 131.545   2
   3  -1   3 4212.75 126.587   2
   3  -1   4 36249.4 194.437   2
   3  -1   5 8520.79 69.2517   2
   3  -1   6 2035.69 65.2631   2
   3  -1   7 9415.89 58.5475   2
   3  -1   8 10421.4 68.8947   2
   3  -1   9 15261.8 98.9773   2
  -3  -1 -10 1993.03 68.1453   2
   3  -1  11 4657.52 72.2355   2
  -3  -1 -12 4818.11 83.6736   2
   3  -1  13 4237.22 92.5891   2
  -3  -1 -14 214.771 90.7659   2
  -3  -1 -15 464.389 86.4522   2
  -3  -1 -16 473.714 103.267   2
   3   0 -17 338.527 104.180   2
   3   0 -16 1113.93 119.670   2
   3   0 -15 8.26263 111.170   2
   3   0 -14 249.070 162.347   2
   3   0 -13-4.02409 118.095   2
   3   0 -12-8.72325 113.465   2
  -3   0  11 421.724 106.931   2
  -3   0  10 5017.95 100.290   2
   3   0  -9 1218.38 80.8952   2
   3   0  -8 861.283 90.5642   2
  -3   0   7-0.28836 80.9046   2
   3   0  -6 6032.97 118.055   2
  -3   0   5 15928.9 147.613   2
  -3   0   4 868.169 56.8673   2
   3   0  -3 2735.14 158.971   2
   3   0  -2 1087.41 157.824   2
  -3   0  -2 3973.32 104.401   2
  -3   0  -3 233.847 125.336   2
   3   0   4 6279.45 130.514   2
   3   0   5 98.4189 121.216   2
   3   0   6 127.343 119.959   2
   3   0   7 29749.8 135.319   2
   3   0   8 22.7738 88.1426   2
  -3   0  -9 9388.78 97.2023   2
  -3   0 -10 1450.20 94.8862   2
   3   0  11 802.480 93.4675   2
  -3   0 -12-13.5305 92.5879   2
   3   0  13 563.343 112.095   2
  -3   0 -14 474.082 86.2091   2
  -3   0 -15 55.1983 81.6935   2
  -3   0 -16 6747.13 121.780   2
   3   1 -17 418.563 92.3433   2
   3   1 -16 1399.50 119.807   2
   3   1 -15 1698.61 112.474   2
   3   1 -14 6132.29 127.267   2
   3   1 -13 720.437 108.361   2
   3   1 -12 2203.45 112.804   2
   3   1 -11 967.812 109.236   2
   3   1 -10 13815.9 144.418   2
   3   1  -9 55816.1 217.205   2
   3   1  -8 10720.0 140.889   2
  -3   1   7 13975.4 158.474   2
  -3   1   6 30102.4 117.661   2
  -3   1   5 35360.5 74.9616   2
  -3   1   4 71133.5 94.8562   2
  -3   1   3 43491.9 117.061   2
   3   1  -2 91908.1 212.655   2
  -3   1   1 162435. 215.555   2
   3   1   0 112709. 408.185   2
  -3   1  -1 1133.95 63.0768   2
  -3   1  -2 10636.5 146.514   2
   3   1   3 95259.8 271.299   2
   3   1   4 29826.5 182.868   2
   3   1   5 7789.40 138.961   2
   3   1   6 1976.70 170.494   2
  -3   1  -7 9784.34 147.926   2
   3   1   8 10877.2 145.451   2
   3   1   9 13869.9 105.352   2
   3   1  10 2019.96 94.4603   2
   3   1  11 4884.66 125.366   2
   3   1  12 4716.36 99.1090   2
  -3   1 -13 4234.73 103.797   2
  -3   1 -14 199.860 88.2032   2
  -3   1 -15 361.046 70.0403   2
  -3   1 -16 381.449 92.8602   2
   3   2 -16 1508.82 77.0366   2
   3   2 -15 292.243 92.3735   2
   3   2 -14 846.737 109.502   2
   3   2 -13 177.837 207.481   2
   3   2 -12 1950.26 115.562   2
   3   2 -11 3995.20 123.471   2
   3   2 -10 595.395 100.668   2
   3   2  -9 3690.48 103.346   2
   3   2  -8 8484.52 159.535   2
   3   2  -7 6130.03 121.464   2
  -3   2   6 914.979 126.585   2
  -3   2   5 515.587 107.874   2
   3   2  -4 6003.51 116.211   2
   3   2  -3 1791.84 99.3309   2
   3   2  -2 28674.9 167.797   2
   3   2  -1 5685.61 107.843   2
   3   2   0 3075.18 95.3982   2
   3   2   1 9055.14 117.095   2
   3   2   2 4890.42 110.753   2
  -3   2  -3 8125.66 130.911   2
  -3   2  -4 10043.4 133.176   2
   3   2   5 7315.91 111.977   2
   3   2   6 4596.70 128.906   2
   3   2   7 1055.93 122.664   2
   3   2   8 7259.54 113.769   2
  -3   2  -9 5050.73 98.9730   2
  -3   2 -10 1598.04 189.983   2
  -3   2 -11 6367.18 115.746   2
  -3   2 -12 716.483 124.810   2
  -3   2 -13 363.972 92.1746   2
  -3   2 -14 645.809 76.3081   2
   3   3 -15 3357.83 107.537   2
   3   3 -14 2836.29 91.9497   2
   3   3 -13 498.898 102.476   2
   3   3 -12 213.842 93.7431   2
   3   3 -11 2195.14 112.042   2
   3   3 -10 3289.95 97.4854   2
   3   3  -9 10945.1 248.220   2
   3   3  -8 977.469 94.8589   2
  -3   3   7 3310.93 95.4689   2
  -3   3   6 2419.99 97.8803   2
  -3   3   5 3769.30 118.776   2
  -3   3   4 1676.37 177.747   2
  -3   3   3 14671.0 165.058   2
  -3   3   2 743.756 168.320   2
  -3   3  -2 5356.74 115.158   2
  -3   3  -3 4644.16 118.934   2
   3   3   4 722.891 152.318   2
   3   3   5 2743.55 122.653   2
  -3   3  -6 574.880 120.012   2
  -3   3  -7 5638.98 107.377   2
  -3   3  -8 5012.84 134.347   2
  -3   3  -9 365.488 97.9022   2
  -3   3 -10 1448.07 107.527   2
  -3   3 -11 1302.46 81.7860   2
  -3   3 -12 1999.88 74.5225   2
  -3   3 -13 594.492 72.5058   2
  -3   3 -14 526.778 60.1883   2
   3   4 -12 895.586 71.3908   2
   3   4 -11 7861.46 116.706   2
   3   4 -10 1038.82 83.7089   2
   3   4  -9 3808.84 185.680   2
   3   4  -8 3757.51 101.179   2
   3   4  -7 15847.5 126.039   2
   3   4  -6 9642.47 119.462   2
  -3   4   5 1359.33 103.182   2
   3   4  -4 23684.7 146.046   2
  -3   4   3 23584.4 116.796   2
  -3   4   2 11321.5 120.099   2
  -3   4   1 10824.2 309.551   2
  -3   4  -1 36786.2 219.240   2
  -3   4  -2 1371.25 111.565   2
  -3   4  -3 1062.89 111.626   2
  -3   4  -4-4.11214 103.829   2
  -3   4  -5 1568.44 106.267   2
  -3   4  -6 3772.45 100.219   2
  -3   4  -7 86.7889 89.8640   2
  -3   4  -8 980.572 97.1690   2
  -3   4  -9 76.8994 85.0142   2
  -3   4 -10 144.401 76.9171   2
  -3   4 -11 24.7059 84.0968   2
  -3   4 -12 70.1904 74.0906   2
  -3   4 -13 64.9059 52.9920   2
   3   5  -9 462.662 91.6302   2
   3   5  -8 1573.68 103.920   2
   3   5  -7 917.445 114.585   2
   3   5  -6 1048.35 123.939   2
   3   5  -5 1363.44 130.923   2
   3   5  -3 258.226 132.983   2
   3   5   0 384.132 136.483   2
   3   5   1 109.527 132.080   2
  -3   5  -2 86.0020 183.664   2
  -3   5  -3 675.171 99.9632   2
  -3   5  -4 72.4238 92.9662   2
  -3   5  -5 1737.58 109.918   2
  -3   5  -6 502.126 95.1086   2
  -3   5  -7 226.749 142.276   2
  -3   5  -8 299.115 92.0432   2
  -3   5  -9 837.085 79.9787   2
  -3   5 -10 75.1562 63.9274   2
   3   6  -6 386.704 63.1181   2
   3   6  -4 112.772 78.0349   2
   3   6  -3 186.503 83.6809   2
   3   6   0 396.481 103.768   2
   3   6   1 330.812 113.021   2
   4  -5  -9 659.420 86.3579   2
  -4  -5   8 449.409 70.7595   2
   4  -5  -7 759.294 95.9550   2
  -4  -5   6 1947.40 71.5803   2
  -4  -5   5 214.215 64.3850   2
  -4  -5   4 5218.02 73.7509   2
  -4  -5   3 3667.41 100.103   2
   4  -5  -2 5305.41 134.191   2
   4  -5  -1 6127.78 108.720   2
   4  -5   0 1988.92 519.601   2
   4  -5   1 12509.5 108.896   2
  -4  -5  -2 5115.75 97.4463   2
   4  -5   3 7139.31 69.9582   2
   4  -5   4 9091.72 67.5850   2
   4  -5   5 3806.29 70.8796   2
  -4  -5  -6 395.011 62.1184   2
  -4  -5  -7 2660.13 71.6011   2
  -4  -5  -8 3501.15 100.124   2
  -4  -4  12 283.957 66.7662   2
  -4  -4  11 1025.94 58.2168   2
  -4  -4  10 1693.73 57.3017   2
   4  -4  -9 338.994 78.7376   2
  -4  -4   8 137.946 60.7634   2
  -4  -4   7 2081.69 61.8346   2
  -4  -4   6 11020.7 91.1045   2
  -4  -4   5 3892.68 96.7388   2
  -4  -4   4 2916.20 73.9960   2
  -4  -4   3 717.699 73.0226   2
  -4  -4   2 4980.28 82.6393   2
   4  -4  -1 18092.3 118.796   2
   4  -4   0 6370.40 341.297   2
  -4  -4  -1 247.846 112.524   2
  -4  -4  -2 2885.11 77.3451   2
  -4  -4  -3 3933.16 72.0985   2
   4  -4   4 6845.65 71.8931   2
  -4  -4  -5 913.643 79.0774   2
  -4  -4  -6 156.204 53.9833   2
   4  -4   7 613.897 52.2258   2
   4  -4   8 14.7908 52.8634   2
  -4  -4  -9 894.483 62.0217   2
  -4  -4 -10 362.322 73.2667   2
   4  -4  11 173.294 62.0207   2
  -4  -3  14 529.488 110.950   2
  -4  -3  13 1325.07 78.1075   2
  -4  -3  12 148.672 63.3773   2
  -4  -3  11 99.4832 56.5573   2
  -4  -3  10 331.695 54.8550   2
  -4  -3   9 345.743 53.7870   2
  -4  -3   8 510.987 53.3378   2
   4  -3  -7 871.583 54.7744   2
  -4  -3   6 1216.96 62.0028   2
   4  -3  -5 271.258 58.6069   2
  -4  -3   4 370.017 62.2398   2
  -4  -3   3 2228.85 70.7455   2
   4  -3  -2 824.423 78.1767   2
  -4  -3  -1 6653.30 158.204   2
  -4  -3  -2 562.632 68.6165   2
  -4  -3  -3 2047.48 65.4505   2
  -4  -3  -4 1920.31 58.3592   2
   4  -3   5 2178.63 53.3097   2
   4  -3   6 1507.75 51.6369   2
   4  -3   7 2424.74 54.7448   2
   4  -3   8 78.2576 50.5803   2
  -4  -3  -9 847.744 55.1566   2
   4  -3  10 988.284 60.7206   2
   4  -3  11 505.011 64.7674   2
  -4  -3 -13 1212.97 114.924   2
  -4  -3 -14 313.377 111.751   2
   4  -2 -15 238.779 197.653   2
  -4  -2  14 4211.93 118.711   2
   4  -2 -13 457.751 89.3628   2
   4  -2 -12 1087.93 71.0900   2
  -4  -2  11 54.0284 59.8888   2
  -4  -2  10 1067.20 56.7315   2
   4  -2  -9 9411.92 66.8690   2
  -4  -2   8 6729.85 65.6938   2
  -4  -2   7 6957.73 58.5266   2
  -4  -2   6 1958.66 51.2919   2
  -4  -2   5 4785.65 64.5082   2
  -4  -2   4 4324.47 77.8499   2
  -4  -2   3 5455.65 81.0860   2
  -4  -2   2 998.788 71.7467   2
  -4  -2   1 43488.2 126.708   2
  -4  -2   0 14114.3 92.0831   2
  -4  -2  -1 14020.5 88.0509   2
  -4  -2  -2 12303.4 85.9557   2
   4  -2   3 159.282 70.2538   2
   4  -2   4 3138.18 65.1254   2
   4  -2   5 5332.64 52.7909   2
   4  -2   6 10327.5 60.1514   2
   4  -2   7 182.809 53.4419   2
   4  -2   8 3799.64 53.7622   2
   4  -2   9 3827.98 66.8500   2
  -4  -2 -10 367.522 68.9256   2
  -4  -2 -11 1020.35 70.4830   2
   4  -2  12 541.240 66.7518   2
  -4  -2 -13 2838.48 76.6658   2
  -4  -2 -14 253.493 87.7170   2
  -4  -2 -15 543.965 105.400   2
   4  -1 -16 1946.88 145.673   2
   4  -1 -15 177.182 136.481   2
   4  -1 -14 2393.05 163.440   2
   4  -1 -13 2202.96 134.358   2
   4  -1 -12 1389.10 99.2329   2
  -4  -1  11 1815.66 74.3970   2
  -4  -1  10 4869.83 74.2670   2
  -4  -1   9 2261.11 61.5664   2
  -4  -1   8 3505.20 56.6816   2
  -4  -1   7 2558.89 52.1830   2
  -4  -1   6 6180.44 59.8841   2
  -4  -1   5 4130.44 66.9515   2
   4  -1  -4 1630.63 64.4043   2
  -4  -1   3 10499.1 122.949   2
  -4  -1   2 23990.6 94.6726   2
  -4  -1   1 2685.99 58.9565   2
  -4  -1   0 4330.50 65.1995   2
  -4  -1  -1 7478.54 70.4014   2
  -4  -1  -2 11577.2 75.2189   2
  -4  -1  -3 7627.37 68.6359   2
   4  -1   4 8139.70 71.4469   2
   4  -1   5 5248.40 49.8396   2
   4  -1   6 9806.33 58.4298   2
   4  -1   7 2332.73 55.0480   2
  -4  -1  -8 878.995 75.5308   2
   4  -1   9 6645.84 70.9876   2
   4  -1  10 3300.00 87.6440   2
   4  -1  11 11421.6 84.2956   2
   4  -1  12 388.864 83.0470   2
  -4  -1 -13 1562.68 85.5186   2
  -4  -1 -14 983.815 86.6359   2
  -4  -1 -15 758.931 112.017   2
   4   0 -17 672.919 98.2749   2
   4   0 -16 282.063 125.748   2
   4   0 -15 40.7600 122.537   2
   4   0 -14 2049.06 167.639   2
   4   0 -13 7525.56 150.659   2
   4   0 -12 14240.8 188.127   2
   4   0 -11 3391.99 117.404   2
  -4   0  10 3229.21 116.343   2
  -4   0   9 275.230 97.4001   2
   4   0  -8 1321.87 90.2086   2
  -4   0   7 291.252 91.5358   2
   4   0  -6 1652.38 98.9440   2
   4   0  -5 182.448 140.097   2
   4   0  -4 28374.8 308.872   2
   4   0  -3 77116.6 215.772   2
   4   0  -2 5146.23 216.376   2
  -4   0  -2 29140.4 229.264   2
  -4   0  -3 6043.69 146.575   2
   4   0   4 358.650 69.7807   2
  -4   0  -5 41648.6 166.842   2
   4   0   6 122608. 246.117   2
   4   0   7 25325.1 126.055   2
   4   0   8 1108.57 83.9875   2
  -4   0  -9-0.36513 108.249   2
   4   0  10 14378.5 113.508   2
   4   0  11 27514.7 134.506   2
   4   0  12 7754.47 101.686   2
  -4   0 -13 1065.73 87.0743   2
  -4   0 -14 61.1041 88.4772   2
  -4   0 -15 5588.20 94.9126   2
   4   1 -16 2085.30 116.966   2
   4   1 -15 129.155 106.609   2
   4   1 -14 1843.28 111.379   2
   4   1 -13 2173.24 117.646   2
   4   1 -12 1423.42 118.653   2
   4   1 -11 2213.26 119.923   2
   4   1 -10 5891.09 113.748   2
   4   1  -9 2495.71 114.180   2
   4   1  -8 3765.48 131.044   2
   4   1  -7 2720.89 183.032   2
  -4   1   6 8603.27 143.399   2
  -4   1   5 4778.01 92.6025   2
   4   1  -4 1676.71 76.8929   2
   4   1  -3 10868.1 112.727   2
   4   1  -2 24119.1 126.862   2
   4   1  -1 11060.7 117.510   2
   4   1   0 26575.4 156.377   2
   4   1   1 7912.47 103.308   2
  -4   1  -2 11302.6 178.888   2
  -4   1  -3 7787.89 176.877   2
  -4   1  -4 8492.12 203.229   2
   4   1   5 5852.56 127.232   2
   4   1   6 10566.1 140.956   2
   4   1   7 2394.69 132.288   2
   4   1   8 775.720 82.9730   2
   4   1   9 6003.63 93.2326   2
   4   1  10 3197.05 113.983   2
   4   1  11 10838.8 106.116   2
   4   1  12 368.758 88.3144   2
  -4   1 -13 1380.86 94.7013   2
  -4   1 -14 872.578 164.731   2
  -4   1 -15 598.568 85.8905   2
   4   2 -16 1074.99 91.6534   2
   4   2 -15 121.743 85.5460   2
   4   2 -14 3965.89 112.252   2
   4   2 -13 509.774 112.923   2
   4   2 -12 1346.76 116.357   2
   4   2 -11 126.700 118.474   2
   4   2 -10 1559.97 108.370   2
   4   2  -9 11792.4 122.518   2
   4   2  -8 8796.37 218.625   2
   4   2  -7 8558.91 130.844   2
   4   2  -6 2418.01 125.558   2
   4   2  -5 6042.45 124.101   2
  -4   2   4 4318.39 128.765   2
   4   2  -3 4561.25 305.921   2
   4   2  -2 966.844 110.526   2
   4   2  -1 39879.1 201.744   2
   4   2   0 10620.1 231.423   2
   4   2   1 12278.0 141.849   2
   4   2   2 11399.7 106.646   2
   4   2   3 104.986 82.4682   2
   4   2   4 2784.87 79.4279   2
  -4   2  -5 4901.06 124.264   2
   4   2   6 10795.1 161.075   2
   4   2   7 218.164 92.0739   2
   4   2   8 3638.99 88.4948   2
   4   2   9 3511.96 104.295   2
   4   2  10 328.995 97.3130   2
  -4   2 -11 1021.29 96.8620   2
  -4   2 -12 504.877 90.9105   2
  -4   2 -13 2234.59 118.057   2
  -4   2 -14 158.530 67.0158   2
  -4   2 -15 360.685 88.1835   2
   4   3 -15 205.409 89.9797   2
   4   3 -14 563.045 79.5030   2
   4   3 -13 1448.81 136.731   2
   4   3 -12 186.976 105.266   2
   4   3 -11 176.721 172.535   2
   4   3 -10 397.782 101.923   2
   4   3  -9 415.263 102.133   2
   4   3  -8 637.878 95.8059   2
   4   3  -7 1032.47 96.8186   2
  -4   3   6 1345.35 100.989   2
   4   3  -5 255.747 101.805   2
   4   3  -4 462.801 116.927   2
  -4   3   3 2911.07 144.056   2
  -4   3   2 1027.57 198.321   2
   4   3   1 8278.09 152.774   2
   4   3   2 593.589 121.003   2
   4   3   3 1939.83 93.0695   2
   4   3   4 1548.47 120.723   2
   4   3   5 1797.17 100.521   2
   4   3   6 1205.72 101.145   2
   4   3   7 2781.63 202.487   2
  -4   3  -8 41.9705 93.4154   2
  -4   3  -9 763.461 91.7809   2
  -4   3 -10 930.079 100.711   2
  -4   3 -11 398.434 81.5240   2
  -4   3 -12 310.984 84.5487   2
  -4   3 -13 650.542 76.1359   2
   4   4 -13 419.919 91.5097   2
   4   4 -12 400.330 79.4020   2
   4   4 -11 1043.84 85.9529   2
   4   4 -10 1928.52 80.6068   2
   4   4  -9 473.982 83.2379   2
   4   4  -8 147.343 103.286   2
   4   4  -7 2534.71 96.4640   2
   4   4  -6 11783.9 117.202   2
   4   4  -5 4259.76 106.575   2
   4   4  -4 4131.65 192.180   2
   4   4  -3 852.813 85.3690   2
  -4   4   2 5905.36 168.278   2
  -4   4   1 23643.2 390.107   2
  -4   4  -1 354.524 124.402   2
  -4   4  -2 2198.53 111.539   2
   4   4   3 2414.11 165.229   2
  -4   4  -4 4986.43 111.067   2
  -4   4  -5 740.758 98.9479   2
  -4   4  -6 128.247 92.8372   2
  -4   4  -7 341.334 147.880   2
  -4   4  -8 29.4727 78.0142   2
  -4   4  -9 822.357 86.8493   2
  -4   4 -10 310.583 91.6988   2
  -4   4 -11 87.9583 63.4461   2
  -4   4 -12 1.92295 62.2652   2
   4   5 -10 227.869 71.4762   2
   4   5  -9 542.450 79.9253   2
   4   5  -8 464.556 89.9362   2
   4   5  -7 951.064 82.0271   2
   4   5  -6 2256.11 91.9364   2
   4   5  -5 226.009 112.278   2
   4   5  -4 4985.38 137.517   2
   4   5  -3 3569.26 131.776   2
   4   5   0 1796.16 131.840   2
   4   5   1 8097.06 159.232   2
   4   5   2 3384.53 141.543   2
   4   5   3 4775.81 146.504   2
   4   5   4 6246.06 153.699   2
  -4   5  -5 2758.07 100.647   2
  -4   5  -6 222.552 77.1182   2
  -4   5  -7 2028.48 82.3253   2
  -4   5  -8 2625.19 89.5290   2
   4   6  -6 95.3929 53.6063   2
   4   6  -5 169.026 62.6619   2
   4   6  -4 500.985 70.6031   2
   4   6   0 40.5768 91.8580   2
   4   6   1 465.785 99.2275   2
   5  -5  -8 85.2450 83.9797   2
  -5  -5   7 123.324 67.4582   2
  -5  -5   6 819.730 64.8549   2
   5  -5  -5 147.455 66.4786   2
  -5  -5   4 1071.08 72.1992   2
   5  -5  -3 370.847 65.1686   2
   5  -5  -2 1596.57 89.6364   2
   5  -5  -1 38.9757 66.7559   2
  -5  -5   0 922.955 106.558   2
   5  -5   1 242.102 60.9384   2
  -5  -5  -2 41.9104 57.5556   2
   5  -5   3 201.685 63.2031   2
   5  -5   4 266.082 78.8702   2
  -5  -5  -5 1172.61 57.3987   2
   5  -5   6 126.017 62.4284   2
   5  -5   7 3.14263 61.6846   2
   5  -4 -12 307.521 110.874   2
   5  -4 -11 745.703 71.6583   2
  -5  -4  10 159.246 56.9328   2
  -5  -4   9 2815.12 64.3735   2
  -5  -4   8 2805.72 106.721   2
  -5  -4   7 665.508 61.9228   2
  -5  -4   6 2973.47 66.7734   2
  -5  -4   5 5759.71 72.1450   2
  -5  -4   4 11360.1 91.9714   2
  -5  -4   3 7064.19 75.7228   2
   5  -4  -2 1386.17 112.877   2
   5  -4  -1 3107.07 127.015   2
  -5  -4  -1 19767.0 135.873   2
  -5  -4  -2 7023.97 74.9798   2
  -5  -4  -3 1215.86 70.7439   2
   5  -4   4 3332.96 60.1380   2
   5  -4   5 3569.13 58.0962   2
   5  -4   6 420.639 50.9272   2
  -5  -4  -7 162.540 57.2988   2
   5  -4   8 20.0065 50.0093   2
  -5  -4  -9 518.038 58.5932   2
   5  -4  10 93.5736 57.4097   2
  -5  -4 -11 2016.41 105.485   2
  -5  -3  13 3032.29 91.2723   2
   5  -3 -12 1110.75 68.6180   2
   5  -3 -11 555.729 72.3613   2
  -5  -3  10 22.2790 58.3395   2
  -5  -3   9 3299.10 61.8788   2
  -5  -3   8 185.075 54.4593   2
  -5  -3   7 2578.51 60.3503   2
  -5  -3   6 6036.88 66.3666   2
  -5  -3   5 1341.34 63.4496   2
  -5  -3   4 3584.71 69.4124   2
  -5  -3   3 5466.27 94.8410   2
   5  -3  -2 3532.27 83.4600   2
  -5  -3  -1 4181.01 115.880   2
  -5  -3  -2 10527.7 121.597   2
  -5  -3  -3 12051.5 95.7103   2
  -5  -3  -4 18291.4 79.6239   2
   5  -3   5 7916.77 62.3812   2
   5  -3   6 2433.29 52.5918   2
  -5  -3  -7 8081.48 80.7016   2
   5  -3   8 6431.55 59.4307   2
   5  -3   9 4387.96 61.7205   2
   5  -3  10 1041.61 60.8421   2
   5  -3  11 4493.35 62.1350   2
  -5  -3 -12 5828.48 74.4435   2
  -5  -3 -13 539.025 106.832   2
   5  -2 -15 1705.24 191.150   2
  -5  -2  14 4686.47 154.803   2
  -5  -2  13 5400.90 115.043   2
  -5  -2  12 940.158 77.8283   2
  -5  -2  11 2103.15 70.4009   2
  -5  -2  10 5860.09 72.4792   2
  -5  -2   9 2607.12 60.0994   2
  -5  -2   8 1777.48 56.3331   2
  -5  -2   7 749.870 59.0409   2
  -5  -2   6 4476.95 58.8524   2
  -5  -2   5 4027.21 58.2238   2
  -5  -2   4 3307.81 59.3760   2
  -5  -2   3 3557.77 64.0388   2
  -5  -2   2 7748.34 84.1858   2
  -5  -2   1 299.895 67.5293   2
  -5  -2   0 16619.6 94.7663   2
  -5  -2  -1 13029.1 80.2553   2
  -5  -2  -2 8701.81 67.6338   2
  -5  -2  -3 2026.81 66.8912   2
  -5  -2  -4 8835.00 62.3281   2
   5  -2   5 7195.40 81.6041   2
   5  -2   6 3291.09 52.4868   2
   5  -2   7 2540.87 54.7037   2
   5  -2   8 55.3671 51.0905   2
  -5  -2  -9 2392.78 69.6559   2
   5  -2  10 3423.35 67.8946   2
   5  -2  11 437.655 70.3153   2
  -5  -2 -12 634.317 70.9137   2
  -5  -2 -13 351.219 82.2136   2
  -5  -2 -14 443.715 81.9366   2
   5  -1 -15 343.113 133.894   2
   5  -1 -14 5812.03 251.154   2
   5  -1 -13 4072.80 170.176   2
  -5  -1  12 5875.93 119.448   2
  -5  -1  11 2907.05 166.956   2
  -5  -1  10 7331.61 83.7379   2
  -5  -1   9 9202.95 86.4296   2
  -5  -1   8 1144.33 63.6522   2
  -5  -1   7 13337.0 72.8454   2
  -5  -1   6 24303.9 81.8195   2
   5  -1  -5 8789.86 74.5588   2
  -5  -1   4 6359.78 65.5583   2
  -5  -1   3 4102.68 77.5092   2
   5  -1  -2 45740.7 258.313   2
   5  -1  -1 34296.5 130.631   2
  -5  -1   0 26286.5 102.004   2
  -5  -1  -1 6081.97 70.7738   2
  -5  -1  -2 12623.2 86.4751   2
  -5  -1  -3 23548.5 75.3244   2
   5  -1   4 6376.72 55.7251   2
   5  -1   5 6073.89 56.0295   2
   5  -1   6 1021.34 52.0839   2
   5  -1   7 314.703 59.9807   2
  -5  -1  -8 1098.88 62.7331   2
  -5  -1  -9 1771.90 81.9531   2
  -5  -1 -10 1182.29 79.3923   2
   5  -1  11 3216.79 84.4586   2
   5  -1  12 926.299 77.6573   2
  -5  -1 -13 907.783 78.3279   2
  -5  -1 -14 475.588 107.137   2
  -5  -1 -15 3914.65 104.021   2
   5   0 -16 545.822 121.680   2
   5   0 -15 102.283 117.680   2
   5   0 -14 310.204 130.089   2
   5   0 -13 250.177 183.944   2
   5   0 -12 2708.45 135.400   2
   5   0 -11 83.9702 148.846   2
  -5   0  10 100.909 107.564   2
  -5   0   9 3461.33 147.222   2
   5   0  -8 516.490 115.755   2
   5   0  -7 1464.33 85.8828   2
   5   0  -6 667.109 91.8521   2
   5   0  -5 157.059 116.761   2
  -5   0   4 27460.9 116.059   2
   5   0  -3 30.9369 110.835   2
  -5   0   2 2180.93 158.602   2
   5   0   2 26454.9 177.865   2
  -5   0  -3 464.573 96.8165   2
   5   0   4 1422.01 86.3236   2
   5   0   5 1.69939 67.3307   2
  -5   0  -6 2068.88 92.2000   2
  -5   0  -7 3117.27 88.4989   2
   5   0   8 4753.77 111.763   2
   5   0   9 17025.7 118.902   2
   5   0  10 9306.23 105.261   2
   5   0  11 2932.91 90.4072   2
   5   0  12 247.247 95.3436   2
  -5   0 -13 933.989 81.4107   2
  -5   0 -14 3313.11 98.4258   2
  -5   0 -15 1177.57 93.8968   2
   5   1 -16 992.282 102.053   2
   5   1 -15 299.248 112.728   2
   5   1 -14 3755.33 112.778   2
   5   1 -13 3184.73 133.880   2
   5   1 -12 6617.06 127.465   2
   5   1 -11 3105.01 146.032   2
   5   1 -10 8352.06 128.422   2
   5   1  -9 9899.50 128.850   2
   5   1  -8 1208.32 120.480   2
   5   1  -7 14379.2 179.027   2
   5   1  -6 28376.1 159.997   2
  -5   1   5 10164.9 158.034   2
   5   1  -4 6623.78 108.817   2
  -5   1   3 3901.51 116.508   2
   5   1  -2 42443.7 172.943   2
   5   1  -1 31060.4 179.106   2
   5   1   0 24027.4 169.087   2
   5   1   1 5859.86 115.130   2
   5   1   2 12240.1 141.530   2
   5   1   3 20099.7 203.229   2
   5   1   4 5414.51 111.390   2
   5   1   5 5930.28 98.6821   2
   5   1   6 1097.96 139.388   2
   5   1   7 242.752 92.5192   2
   5   1   8 990.898 82.0944   2
   5   1   9 1706.76 155.601   2
  -5   1 -10 1055.23 94.8474   2
   5   1  11 2866.62 94.8578   2
  -5   1 -12 899.719 102.062   2
  -5   1 -13 775.487 95.2347   2
  -5   1 -14 396.811 84.4583   2
   5   2 -16 410.934 69.9744   2
   5   2 -15 1117.83 82.4066   2
   5   2 -14 4200.37 161.648   2
   5   2 -13 5677.21 124.215   2
   5   2 -12 1184.10 143.426   2
   5   2 -11 2568.90 115.683   2
   5   2 -10 7294.17 126.653   2
   5   2  -9 3291.15 120.617   2
   5   2  -8 2296.22 118.797   2
   5   2  -7 995.144 127.806   2
   5   2  -6 5727.01 109.603   2
   5   2  -5 5113.97 138.854   2
   5   2  -4 3744.66 128.572   2
   5   2  -3 3858.64 122.240   2
   5   2  -2 8632.24 134.656   2
   5   2  -1 428.320 96.6976   2
   5   2   0 16192.9 127.324   2
   5   2   1 12098.1 119.208   2
   5   2   2 8151.91 110.706   2
   5   2   3 2026.38 96.5918   2
   5   2   4 8468.47 108.919   2
   5   2   5 5974.52 95.9110   2
   5   2   6 2859.96 93.0390   2
   5   2   7 2465.64 87.7605   2
   5   2   8 68.0489 156.282   2
   5   2   9 1998.45 84.6212   2
   5   2  10 2873.59 116.379   2
  -5   2 -11 387.385 106.631   2
  -5   2 -12 496.468 108.038   2
  -5   2 -13 205.755 80.0954   2
  -5   2 -14 271.874 63.3132   2
   5   3 -14 420.693 68.8842   2
   5   3 -13 3460.68 89.7452   2
   5   3 -12 1321.94 96.6281   2
   5   3 -11 695.735 105.080   2
   5   3 -10 23.9066 89.8886   2
   5   3  -9 3833.71 96.2738   2
   5   3  -8 216.791 92.1445   2
  -5   3   7 2727.87 136.502   2
  -5   3   6 7195.69 100.723   2
  -5   3   5 1638.20 92.2911   2
  -5   3   4 4070.84 93.7912   2
  -5   3   3 6351.06 108.280   2
  -5   3   2 4331.00 263.787   2
   5   3   1 5474.07 149.822   2
  -5   3  -2 9073.56 116.198   2
  -5   3  -3 10794.5 103.294   2
   5   3   4 14404.0 119.702   2
   5   3   5 6236.61 109.334   2
   5   3   6 2182.82 104.530   2
   5   3   7 7382.41 111.525   2
  -5   3  -8 5569.01 106.509   2
  -5   3  -9 3327.35 110.407   2
  -5   3 -10 992.472 108.709   2
  -5   3 -11 3308.36 124.438   2
  -5   3 -12 3950.31 71.4576   2
  -5   3 -13 224.364 66.4519   2
   5   4 -12 304.448 93.4800   2
   5   4 -11 960.873 78.2828   2
   5   4 -10 143.422 67.9772   2
   5   4  -9 3123.45 80.1668   2
   5   4  -8 3112.77 83.6104   2
   5   4  -6 3312.60 84.6077   2
   5   4  -5 6484.81 89.6433   2
   5   4  -4 12165.2 109.944   2
   5   4  -3 7699.49 102.084   2
  -5   4  -1 21798.2 132.004   2
  -5   4  -2 5112.63 132.736   2
  -5   4  -3 954.638 101.604   2
  -5   4  -4 2877.17 100.205   2
  -5   4  -5 2909.61 114.311   2
  -5   4  -6 360.220 86.6705   2
  -5   4  -7 105.334 80.7423   2
  -5   4  -8 20.1005 73.0035   2
  -5   4  -9 430.914 77.6608   2
  -5   4 -10 47.4285 64.8822   2
  -5   4 -11 955.818 54.4120   2
   5   5  -9 536.876 75.4197   2
   5   5  -8 90.6918 80.8753   2
   5   5  -7 129.754 88.1539   2
   5   5  -6 1198.41 120.699   2
   5   5  -5 130.286 100.451   2
   5   5  -4 855.162 108.347   2
   5   5  -3 311.632 111.902   2
   5   5  -1 274.726 119.193   2
   5   5   0 1020.41 120.575   2
   5   5   1 136.490 116.958   2
   5   5   2 9.93307 117.187   2
  -5   5  -3 167.126 104.040   2
  -5   5  -4 157.320 98.0388   2
  -5   5  -5 962.647 95.1505   2
   5   5   6 34.1108 126.288   2
  -5   5  -7 19.6068 110.166   2
   5   6  -4 216.930 55.4531   2
   5   6  -3 34.1946 61.9474   2
   5   6   0 137.246 75.8717   2
   6  -5  -6 195.947 86.3321   2
  -6  -5   5 22.3843 66.0305   2
  -6  -5   4 1431.53 63.7197   2
  -6  -5   3 1563.82 88.2224   2
   6  -5  -2 199.482 145.926   2
  -6  -5   1 2196.20 86.1126   2
  -6  -5   0 993.335 78.7547   2
  -6  -5  -1 74.5287 79.5780   2
   6  -5   2 2514.75 56.1839   2
   6  -5   3 434.426 56.8216   2
  -6  -5  -4 4769.10 62.4797   2
  -6  -5  -5 1638.35 98.8014   2
   6  -4 -11 476.357 108.188   2
  -6  -4  10 295.448 68.1942   2
  -6  -4   9 18.9336 57.7099   2
  -6  -4   8 384.091 58.6941   2
  -6  -4   7 402.728 72.7106   2
  -6  -4   6 3140.53 72.0277   2
  -6  -4   5 898.822 61.5092   2
  -6  -4   4 1391.71 63.6731   2
  -6  -4   3 2143.82 66.1563   2
   6  -4  -2 922.183 109.820   2
  -6  -4  -1 1089.45 96.9042   2
  -6  -4  -2 2056.04 60.6909   2
   6  -4   3 288.552 52.5398   2
   6  -4   4 2081.74 52.6867   2
   6  -4   5 99.9712 46.9905   2
   6  -4   6 1668.23 46.8426   2
   6  -4   7 2106.80 49.5087   2
  -6  -4  -8 594.314 65.5525   2
  -6  -4  -9 1128.18 71.8064   2
  -6  -4 -10 807.020 90.1335   2
   6  -3 -12 1075.41 84.1378   2
  -6  -3  11 3422.31 72.4042   2
  -6  -3  10 34.1637 64.2782   2
  -6  -3   9 3426.78 65.9053   2
  -6  -3   8 8616.74 72.3674   2
  -6  -3   7 3781.16 73.3113   2
  -6  -3   6 4277.71 101.374   2
  -6  -3   5 2408.15 65.6778   2
  -6  -3   4 4154.47 68.9260   2
  -6  -3   3 2566.87 66.7113   2
   6  -3  -2 886.682 107.557   2
  -6  -3  -1 9039.65 124.058   2
  -6  -3  -2 6807.91 72.1069   2
  -6  -3  -3 1097.56 58.9223   2
   6  -3   4 5459.11 94.8284   2
   6  -3   5 7817.47 63.3389   2
   6  -3   6 2851.28 53.9975   2
   6  -3   7 1754.38 54.8626   2
   6  -3   8 729.949 74.8243   2
  -6  -3  -9 880.747 58.0031   2
  -6  -3 -10 3493.65 116.807   2
  -6  -3 -11 1343.99 69.1754   2
  -6  -3 -12 1184.78 101.284   2
  -6  -2  14 5.81503 115.905   2
  -6  -2  13 721.230 132.200   2
  -6  -2  12 1017.49 99.5576   2
  -6  -2  11 812.374 77.7496   2
  -6  -2  10 3762.00 75.6782   2
  -6  -2   9 10197.1 81.0265   2
  -6  -2   8 2223.70 63.2997   2
  -6  -2   7 1257.59 59.8319   2
  -6  -2   6 735.318 57.8597   2
  -6  -2   5 1998.45 65.2560   2
  -6  -2   4 8971.82 93.6603   2
  -6  -2   3 13483.6 81.3458   2
  -6  -2   2 570.126 61.7038   2
  -6  -2   1 5733.37 71.1877   2
  -6  -2   0 9093.05 77.8864   2
  -6  -2  -1 12707.1 78.1480   2
  -6  -2  -2 17868.9 81.4422   2
  -6  -2  -3 7025.10 64.7989   2
  -6  -2  -4 10713.6 67.3239   2
   6  -2   5 3274.82 54.9727   2
   6  -2   6 3140.36 55.8138   2
   6  -2   7 6439.09 65.7688   2
   6  -2   8 4874.49 62.8618   2
   6  -2   9 3530.40 65.8735   2
   6  -2  10 2872.88 69.4748   2
  -6  -2 -11 195.206 62.4748   2
  -6  -2 -12 4098.00 82.9883   2
  -6  -2 -13 827.743 75.4291   2
   6  -1 -15 1065.83 186.976   2
   6  -1 -14 2175.69 215.073   2
   6  -1 -13 4978.20 237.316   2
   6  -1 -12 580.194 123.024   2
  -6  -1  11 337.785 98.3183   2
  -6  -1  10 4751.73 188.746   2
  -6  -1   9 3648.87 82.9721   2
  -6  -1   8 671.232 71.8443   2
  -6  -1   7 2080.68 70.8340   2
  -6  -1   6 2584.83 68.0653   2
  -6  -1   5 4404.72 65.1481   2
  -6  -1   4 2087.26 61.1421   2
  -6  -1   3 1947.07 61.4585   2
   6  -1  -2 7126.93 232.125   2
   6  -1  -1 950.562 209.230   2
  -6  -1   0 8214.37 77.7199   2
  -6  -1  -1 2769.01 59.0875   2
  -6  -1  -2 3131.40 56.4050   2
  -6  -1  -3 558.300 52.5295   2
  -6  -1  -4 267.516 52.0941   2
   6  -1   5 2982.04 72.7671   2
  -6  -1  -6 821.130 65.4164   2
  -6  -1  -7 1475.16 62.3657   2
   6  -1   8 6410.79 114.852   2
  -6  -1  -9 109.178 75.1731   2
   6  -1  10 3876.12 103.682   2
   6  -1  11 98.9283 74.2635   2
  -6  -1 -12 183.908 79.7913   2
  -6  -1 -13 284.030 76.7527   2
  -6  -1 -14 150.981 91.8436   2
   6   0 -15 4585.02 201.231   2
   6   0 -14 5381.61 135.397   2
   6   0 -13 1979.71 135.218   2
   6   0 -12 711.719 173.832   2
   6   0 -11 3922.71 137.783   2
   6   0 -10 45512.5 274.569   2
   6   0  -9 4541.62 158.946   2
   6   0  -8 2705.01 197.458   2
  -6   0   7 3903.15 175.852   2
  -6   0   6 22831.7 147.568   2
  -6   0   5 17529.3 113.877   2
  -6   0   4 25.8462 94.8217   2
  -6   0   3 55172.6 142.797   2
  -6   0   2 14570.0 218.387   2
   6   0   2 17799.2 107.944   2
   6   0   3 5867.16 82.2038   2
  -6   0  -4 2817.12 101.644   2
  -6   0  -5 1210.87 77.9388   2
  -6   0  -6 7326.28 91.5954   2
  -6   0  -7 822.483 99.0803   2
   6   0   8 4492.50 139.972   2
  -6   0  -9 2337.53 92.5512   2
   6   0  10 488.558 84.3970   2
   6   0  11 836.460 98.5066   2
  -6   0 -12 20.5201 88.4705   2
  -6   0 -13 967.022 87.3350   2
  -6   0 -14 65.3874 90.7432   2
   6   1 -15 893.712 115.319   2
   6   1 -14 1551.44 209.699   2
   6   1 -13 3477.42 115.161   2
   6   1 -12 621.954 148.648   2
   6   1 -11 409.532 113.973   2
   6   1 -10 4813.37 123.586   2
   6   1  -9 4114.22 119.971   2
   6   1  -8 689.194 110.772   2
   6   1  -7 2210.11 133.519   2
   6   1  -6 2682.80 151.084   2
   6   1  -5 4688.59 159.280   2
   6   1  -4 2112.56 122.132   2
   6   1  -3 1888.01 159.720   2
   6   1  -2 7146.97 109.585   2
   6   1  -1 1002.25 112.872   2
   6   1   0 6340.17 141.969   2
   6   1   1 2414.10 93.7372   2
   6   1   2 2667.79 100.675   2
  -6   1  -3 458.300 85.7169   2
   6   1   4 236.026 84.9194   2
   6   1   5 2704.30 106.936   2
  -6   1  -6 656.186 79.4879   2
   6   1   7 1145.61 79.1883   2
   6   1   8 4830.59 99.9169   2
   6   1   9 99.7554 86.1517   2
   6   1  10 2891.52 112.813   2
  -6   1 -11 66.2180 83.1811   2
  -6   1 -12 113.976 147.674   2
  -6   1 -13 281.024 83.6996   2
  -6   1 -14 93.2506 77.2495   2
   6   2 -15 3164.21 93.2353   2
   6   2 -14 92.5351 86.3909   2
   6   2 -13 853.868 93.7849   2
   6   2 -12 1173.88 100.901   2
   6   2 -11 1126.64 139.751   2
   6   2 -10 4468.07 115.593   2
   6   2  -9 12144.8 131.987   2
   6   2  -8 2710.86 143.558   2
   6   2  -7 1627.92 112.372   2
   6   2  -6 861.896 111.841   2
   6   2  -5 2082.53 104.726   2
  -6   2   4 9681.02 130.940   2
   6   2  -3 14298.6 119.732   2
   6   2  -2 605.295 132.187   2
   6   2  -1 5428.25 122.502   2
   6   2   0 8242.24 126.117   2
   6   2   1 11799.4 154.463   2
   6   2   2 14663.6 86.8276   2
   6   2   3 6257.62 102.646   2
  -6   2  -4 9204.19 88.7014   2
   6   2   5 2737.38 93.8430   2
   6   2   6 2541.84 93.8705   2
   6   2   7 5887.23 91.6063   2
   6   2   8 4126.69 84.9887   2
   6   2   9 3476.00 122.873   2
  -6   2 -10 2379.17 91.6815   2
  -6   2 -11 186.733 107.176   2
  -6   2 -12 2829.36 103.157   2
  -6   2 -13 422.312 79.8137   2
   6   3 -13 5117.63 108.071   2
   6   3 -12 1176.81 85.9072   2
   6   3 -11 3946.18 101.419   2
   6   3 -10 40.4388 90.5033   2
   6   3  -9 2403.28 168.224   2
   6   3  -8 9615.42 99.7442   2
   6   3  -7 4438.90 93.4287   2
   6   3  -6 4522.73 104.737   2
   6   3  -5 3424.39 182.487   2
  -6   3   4 4576.33 91.5716   2
  -6   3   3 2767.59 97.3373   2
  -6   3   2 770.840 202.118   2
   6   3   1 10102.2 107.527   2
  -6   3  -2 5687.13 97.6078   2
   6   3   3 1027.96 95.4059   2
   6   3   4 4427.75 121.248   2
  -6   3  -5 6484.24 116.033   2
   6   3   6 2613.66 102.591   2
  -6   3  -7 1630.82 122.206   2
  -6   3  -8 533.633 86.9599   2
  -6   3  -9 753.574 105.811   2
  -6   3 -10 2485.51 78.6899   2
  -6   3 -11 776.934 65.2966   2
  -6   3 -12 528.230 70.0297   2
   6   4 -11 491.512 87.1533   2
   6   4 -10 320.269 96.7424   2
   6   4  -9 13.3949 116.187   2
   6   4  -8 394.856 82.9614   2
   6   4  -7 470.632 78.0623   2
   6   4  -6 3269.08 85.1014   2
   6   4  -5 1093.53 156.706   2
   6   4  -4 1389.52 82.8791   2
   6   4  -3 1966.69 83.8219   2
  -6   4  -1 1250.14 86.9272   2
  -6   4  -2 1618.55 115.129   2
  -6   4  -3 227.749 105.866   2
  -6   4  -4 1658.07 92.4887   2
  -6   4  -5 71.6206 82.5989   2
  -6   4  -6 1525.08 95.8290   2
  -6   4  -7 1562.27 73.5494   2
  -6   4  -8 539.752 76.0153   2
  -6   4  -9 938.568 68.1394   2
  -6   4 -10 323.570 52.8346   2
   6   5  -8 1407.71 77.2912   2
   6   5  -7 148.655 80.1938   2
   6   5  -6 166.412 86.1137   2
   6   5  -5 35.5914 90.0999   2
   6   5  -4 1170.02 99.2159   2
   6   5  -3 1718.20 104.494   2
   6   5  -1 2024.77 113.335   2
   6   5   0 1159.61 111.030   2
   6   5   2 2118.08 113.556   2
   6   5   3 364.261 105.947   2
   6   5   4 3477.82 115.083   2
   6   5   5 627.827 103.558   2
   7  -5  -5 2434.43 82.9377   2
   7  -5  -3 133.166 55.4888   2
   7  -5  -2 1044.38 78.1709   2
   7  -5  -1 330.643 74.8816   2
  -7  -5  -1 268.651 51.1893   2
  -7  -4  11 474.505 66.6014   2
  -7  -4  10 2503.03 67.4256   2
  -7  -4   9 82.9797 68.0139   2
  -7  -4   8 178.856 143.158   2
  -7  -4   7 1326.95 59.7122   2
  -7  -4   6 3169.18 63.3034   2
  -7  -4   5 2919.08 65.7177   2
  -7  -4   4 970.619 58.7538   2
  -7  -4   3 3316.97 75.8164   2
   7  -4  -2 4695.57 89.4862   2
  -7  -4  -1 2214.48 89.1045   2
   7  -4   2 1217.35 56.0187   2
   7  -4   3 1844.02 50.1613   2
   7  -4   4 5552.86 55.9875   2
   7  -4   5 4329.67 52.5606   2
   7  -4   6 1805.57 58.5371   2
  -7  -4  -7 4142.05 69.0971   2
  -7  -3  11 232.874 96.9112   2
  -7  -3  10 301.480 72.3356   2
  -7  -3   9 2027.73 68.8202   2
  -7  -3   8 502.268 63.8844   2
  -7  -3   7 3044.85 70.3063   2
  -7  -3   6 1398.39 65.8482   2
  -7  -3   5 67.9511 63.3509   2
  -7  -3   4 2502.55 67.5104   2
  -7  -3   3 5717.26 100.470   2
   7  -3  -2 3952.64 389.322   2
  -7  -3  -1 3435.36 106.689   2
  -7  -3  -2 4842.96 65.0239   2
  -7  -3  -3 3468.97 58.5175   2
   7  -3   4 3590.41 56.6419   2
   7  -3   5 4445.55 56.8779   2
   7  -3   6 2283.44 54.5536   2
   7  -3   7 7352.25 58.9783   2
  -7  -3  -8 1981.51 57.5213   2
  -7  -3  -9 783.371 65.1195   2
  -7  -3 -10 73.2172 96.3019   2
  -7  -3 -11 2070.81 90.4130   2
   7  -2 -13 4428.47 119.683   2
  -7  -2  12 282.517 128.333   2
  -7  -2  11 1610.13 101.586   2
   7  -2 -10 373.487 97.5044   2
  -7  -2   9 377.367 73.1670   2
  -7  -2   8 3532.26 74.5673   2
  -7  -2   7 3146.21 78.0882   2
   7  -2  -6 1164.88 64.8408   2
  -7  -2   5 142.097 62.5571   2
  -7  -2   4 649.491 65.0194   2
  -7  -2   3 2030.28 67.8372   2
  -7  -2   2 5708.14 73.5956   2
  -7  -2   1 2688.64 96.7407   2
  -7  -2   0 3439.71 107.370   2
  -7  -2  -1 5420.82 83.3320   2
  -7  -2  -2 5495.54 64.9861   2
  -7  -2  -3 579.557 54.1922   2
   7  -2   4 3300.09 57.6309   2
   7  -2   5 1948.47 55.7366   2
   7  -2   6 3901.21 62.1816   2
   7  -2   7 672.500 55.5743   2
   7  -2   8 6154.45 127.674   2
  -7  -2  -9 3166.99 71.0686   2
  -7  -2 -10 905.400 80.9533   2
  -7  -2 -11 2252.50 74.7963   2
  -7  -2 -12 413.969 96.8606   2
   7  -1 -14 1205.17 186.313   2
   7  -1 -13 175.144 150.436   2
  -7  -1  12 297.612 154.820   2
   7  -1 -11 944.165 134.008   2
  -7  -1  10 10858.9 138.999   2
  -7  -1   9 11342.8 126.579   2
  -7  -1   8 1294.15 95.2893   2
  -7  -1   7 442.740 80.4217   2
  -7  -1   6 5063.59 83.5170   2
  -7  -1   5 15551.4 103.461   2
  -7  -1   4 18157.6 122.867   2
  -7  -1   3 4870.91 84.5026   2
   7  -1  -2 2817.98 197.380   2
   7  -1  -1 5976.53 291.104   2
   7  -1   0 29734.2 170.033   2
  -7  -1  -1 8097.97 79.1353   2
  -7  -1  -2 5865.83 80.0922   2
   7  -1   3 2333.74 66.9447   2
   7  -1   4 9191.09 70.2287   2
   7  -1   5 10424.9 75.2933   2
   7  -1   6 7798.47 83.0441   2
  -7  -1  -7 2050.87 79.2417   2
  -7  -1  -8 1044.98 85.1109   2
   7  -1   9 3413.92 98.9100   2
  -7  -1 -10 5768.95 84.2016   2
  -7  -1 -11 467.406 131.910   2
  -7  -1 -12 1640.19 86.4960   2
  -7  -1 -13 966.679 85.2788   2
   7   0 -14 122.408 116.512   2
   7   0 -13 1101.75 129.010   2
   7   0 -12 150.470 131.169   2
  -7   0  11 135.308 124.411   2
   7   0 -10 4890.10 133.510   2
   7   0  -9 937.116 121.857   2
   7   0  -8 725.633 139.681   2
   7   0  -7 881.843 126.228   2
   7   0  -6 3945.13 154.815   2
  -7   0   5 15501.0 154.531   2
  -7   0   4 663.583 118.191   2
  -7   0   3 11841.6 160.291   2
   7   0   1 838.326 166.355   2
  -7   0  -2 4556.58 109.261   2
  -7   0  -3 2648.55 99.4689   2
  -7   0  -4 5469.44 126.290   2
   7   0   5 73.6230 89.3812   2
   7   0   6 38.6996 96.0920   2
  -7   0  -7 521.658 93.7378   2
   7   0   8 183.878 88.7975   2
   7   0   9 53.1875 144.425   2
  -7   0 -10 8589.19 112.538   2
  -7   0 -11 806.035 86.5865   2
  -7   0 -12 114.555 80.4167   2
  -7   0 -13 342.275 86.4802   2
   7   1 -14 900.057 120.014   2
   7   1 -13 150.141 112.543   2
   7   1 -12 237.815 119.693   2
   7   1 -11 1334.06 113.121   2
   7   1 -10 12548.5 136.246   2
   7   1  -9 11076.3 134.716   2
   7   1  -8 1156.64 167.555   2
   7   1  -7 422.317 109.045   2
   7   1  -6 4886.11 115.184   2
   7   1  -5 14525.2 195.196   2
   7   1  -4 19904.5 147.642   2
  -7   1   3 4513.21 196.153   2
   7   1  -2 2914.10 114.421   2
   7   1  -1 5954.71 140.243   2
  -7   1   0 18372.4 257.281   2
   7   1   1 6446.62 110.779   2
   7   1   2 4835.76 146.286   2
  -7   1  -3 2006.43 81.1675   2
   7   1   4 8030.07 84.8213   2
   7   1   5 9175.34 93.3972   2
   7   1   6 6235.81 102.683   2
  -7   1  -7 1788.77 80.5341   2
   7   1   8 742.567 85.0248   2
  -7   1  -9 2737.20 85.6232   2
  -7   1 -10 5089.67 106.973   2
  -7   1 -11 429.311 90.7109   2
  -7   1 -12 1287.56 86.8327   2
   7   2 -14 341.996 88.3237   2
   7   2 -13 4340.95 121.315   2
   7   2 -12 389.596 105.064   2
   7   2 -11 1792.81 98.3427   2
   7   2 -10 550.234 99.8361   2
   7   2  -9 460.443 102.732   2
   7   2  -8 4114.08 112.637   2
   7   2  -7 3702.33 111.735   2
   7   2  -6 1583.97 186.144   2
   7   2  -5 157.618 102.734   2
   7   2  -4 662.873 98.0505   2
  -7   2   3 2048.61 97.3563   2
  -7   2   2 6104.38 135.977   2
  -7   2   1 2779.98 143.710   2
   7   2   0 3620.35 93.7457   2
   7   2   1 5057.66 84.6631   2
   7   2   2 4724.14 91.5809   2
   7   2   3 468.181 76.1064   2
   7   2   4 3360.20 108.560   2
   7   2   5 1605.08 93.0520   2
   7   2   6 3374.33 95.4579   2
   7   2   7 528.284 84.9602   2
   7   2   8 4117.78 103.953   2
  -7   2  -9 2376.75 102.403   2
  -7   2 -10 671.879 95.6791   2
  -7   2 -11 1371.04 95.1402   2
  -7   2 -12 220.254 76.6427   2
   7   3 -13 60.0090 73.7475   2
   7   3 -12 742.933 90.9268   2
   7   3 -11 205.413 101.424   2
   7   3 -10 434.305 79.0337   2
   7   3  -9 2506.52 87.9605   2
   7   3  -8 614.767 79.3641   2
   7   3  -7 3213.80 84.3636   2
   7   3  -6 1506.49 93.9746   2
   7   3  -5 78.0823 91.3355   2
   7   3  -4 2495.75 95.7654   2
  -7   3   3 5849.38 146.070   2
  -7   3   2 2691.88 221.233   2
   7   3   1 3791.37 111.185   2
  -7   3  -2 4167.20 93.1330   2
  -7   3  -3 3065.18 88.9506   2
  -7   3  -4 2940.08 116.122   2
  -7   3  -5 3718.59 111.134   2
  -7   3  -6 1864.75 100.306   2
  -7   3  -7 5752.41 104.323   2
  -7   3  -8 1472.41 79.8700   2
  -7   3  -9 585.558 77.9034   2
  -7   3 -11 857.626 67.0812   2
   7   4 -10 4469.01 89.8724   2
   7   4  -9 192.167 87.8523   2
   7   4  -8 380.592 95.5724   2
   7   4  -7 1386.40 70.8005   2
   7   4  -6 3198.37 74.7872   2
   7   4  -5 3006.20 76.6380   2
   7   4  -4 1008.82 71.7102   2
   7   4  -3 3737.81 78.4804   2
  -7   4  -1 1707.24 109.560   2
  -7   4  -2 924.673 103.226   2
  -7   4  -3 1522.40 99.1316   2
  -7   4  -4 4917.32 101.286   2
   7   4   5 3717.97 130.001   2
  -7   4  -6 1132.32 69.5185   2
  -7   4  -7 4035.60 111.214   2
  -7   4  -8 1117.32 93.7819   2
  -7   4  -9 585.921 71.3510   2
   7   5  -5 1588.39 84.5483   2
   7   5  -4 610.049 82.7189   2
   7   5  -3 175.458 85.2895   2
   7   5  -1 612.908 91.1873   2
   7   5   0 1121.22 92.5976   2
   7   5   1 249.529 89.6284   2
   7   5   2 263.989 89.3139   2
   7   5   3 447.855 85.0168   2
   8  -4  -8 1581.81 70.2192   2
  -8  -4   7 2025.90 66.3216   2
  -8  -4   6 401.663 57.2282   2
  -8  -4   5 2131.98 59.1040   2
  -8  -4   4 2689.15 55.6146   2
  -8  -4   3 658.904 53.5280   2
   8  -4  -2 2416.58 157.380   2
  -8  -4  -1 2281.34 53.5935   2
   8  -4   2 2438.69 47.9094   2
   8  -4   3 5073.90 87.2366   2
  -8  -4  -4 2097.49 54.2070   2
  -8  -4  -5 706.059 45.9556   2
  -8  -4  -6 1207.74 73.3231   2
  -8  -3  12 608.244 73.3278   2
  -8  -3  10 612.807 73.7128   2
  -8  -3   9 98.7724 78.0781   2
  -8  -3   8 1726.61 65.9779   2
  -8  -3   7 2137.03 66.1957   2
  -8  -3   6 2207.63 124.223   2
  -8  -3   5 2859.24 66.9057   2
  -8  -3   4 126.066 60.5386   2
   8  -3  -3 413.359 87.0531   2
  -8  -3  -1 1587.01 92.2749   2
   8  -3   2 1093.20 54.5257   2
   8  -3   3 767.210 52.1163   2
  -8  -3  -4 106.576 57.7163   2
  -8  -3  -5 898.121 52.6691   2
  -8  -3  -6 80.4822 49.1833   2
  -8  -3  -7 798.989 55.4685   2
  -8  -3  -8 1231.71 72.8754   2
  -8  -3  -9 45.2660 56.5006   2
  -8  -2  12 242.225 127.760   2
   8  -2 -11 318.827 98.6173   2
   8  -2 -10 265.692 86.9331   2
   8  -2  -9 631.683 92.9083   2
  -8  -2   8 2124.08 95.8630   2
  -8  -2   7 1206.56 77.3253   2
  -8  -2   6 2158.31 77.1819   2
  -8  -2   5 3072.62 92.9572   2
  -8  -2   4 3072.18 74.3759   2
  -8  -2   3 853.112 107.317   2
  -8  -2   2 2519.06 141.171   2
  -8  -2   1 4965.19 138.371   2
  -8  -2   0 1536.63 146.432   2
  -8  -2  -1 165.280 61.6098   2
  -8  -2  -2 1685.18 60.2165   2
   8  -2   3 3347.62 61.2002   2
   8  -2   4 108.602 56.2562   2
   8  -2   5 1860.89 62.5441   2
   8  -2   6 2230.51 71.9003   2
  -8  -2  -7 141.291 62.0838   2
  -8  -2  -8 143.381 72.1678   2
  -8  -2  -9 104.797 78.4890   2
  -8  -2 -10 2780.92 71.0600   2
   8  -1 -13 372.625 177.367   2
   8  -1 -12 1354.99 139.072   2
   8  -1 -11 697.327 143.760   2
  -8  -1  10 4723.45 225.677   2
   8  -1  -9 425.741 152.106   2
   8  -1  -8 376.499 107.790   2
  -8  -1   7 1232.56 104.138   2
  -8  -1   6 3329.54 166.542   2
  -8  -1   5 10623.6 98.0074   2
  -8  -1   4 6646.86 85.3861   2
  -8  -1   3 4224.39 80.7446   2
   8  -1  -2 1854.92 205.692   2
   8  -1   0 31993.4 292.608   2
   8  -1   1 11966.3 84.4887   2
   8  -1   2 725.444 67.9505   2
   8  -1   3 5275.36 75.1947   2
  -8  -1  -4 724.656 71.1253   2
  -8  -1  -5 5835.42 87.5011   2
  -8  -1  -6 2462.36 89.1577   2
  -8  -1  -7 1792.94 97.7186   2
  -8  -1  -8 4206.68 100.276   2
  -8  -1  -9 3662.18 78.5142   2
  -8  -1 -10 273.498 78.8222   2
   8   0 -13 1492.65 177.236   2
   8   0 -12 7119.84 204.210   2
   8   0 -11 4235.88 144.751   2
   8   0 -10 6733.77 135.632   2
   8   0  -9 5275.19 133.710   2
   8   0  -8 9260.40 140.083   2
   8   0  -7 18063.2 182.844   2
   8   0  -6 23551.7 265.541   2
   8   0  -5 13876.4 195.228   2
   8   0  -4 105.461 136.431   2
  -8   0   3 11440.5 260.984   2
  -8   0  -1 131.386 167.519   2
   8   0   2 4348.80 159.622   2
   8   0   3 1451.98 128.308   2
  -8   0  -4 652.664 104.011   2
   8   0   5 104.312 94.8021   2
   8   0   6 2101.52 92.9073   2
   8   0   7 2204.10 115.998   2
   8   0   8 1255.58 99.5442   2
  -8   0  -9 87.0138 86.9089   2
  -8   0 -10 56.3965 81.6709   2
  -8   0 -11 1619.25 138.044   2
   8   1 -13 275.075 99.8173   2
   8   1 -12 1179.94 111.671   2
   8   1 -11 808.178 117.661   2
   8   1 -10 3876.28 170.078   2
   8   1  -9 539.330 156.036   2
   8   1  -8 219.647 116.766   2
   8   1  -7 1270.66 120.131   2
  -8   1   6 2759.71 166.102   2
   8   1  -5 10099.5 148.144   2
  -8   1   4 6409.46 124.661   2
  -8   1   3 4108.95 146.199   2
  -8   1   2 2821.00 265.811   2
  -8   1   1 979.395 379.994   2
  -8   1   0 16625.9 366.105   2
  -8   1  -1 9451.57 140.116   2
  -8   1  -2 626.750 92.1214   2
   8   1   3 4536.67 85.5789   2
  -8   1  -4 678.005 78.2562   2
   8   1   5 4826.47 87.0758   2
   8   1   6 1767.64 87.5249   2
   8   1   7 1327.19 82.4847   2
  -8   1  -8 3242.31 83.4678   2
  -8   1  -9 2761.29 78.4626   2
  -8   1 -10 126.580 94.9955   2
  -8   1 -11 1665.96 137.354   2
   8   2 -13 1154.72 92.2106   2
   8   2 -12 255.540 104.193   2
   8   2 -11 410.675 95.9444   2
   8   2 -10 295.359 103.024   2
   8   2  -9 757.515 110.460   2
   8   2  -8 2191.90 117.631   2
   8   2  -7 1433.81 119.911   2
   8   2  -6 2242.61 113.346   2
  -8   2   5 3266.03 113.236   2
  -8   2   4 2705.84 99.1506   2
  -8   2   3 825.862 132.754   2
  -8   2   2 2210.72 217.913   2
   8   2  -1 5003.12 164.906   2
   8   2   0 1604.74 129.864   2
   8   2   1 129.152 85.8531   2
   8   2   2 1339.16 84.6220   2
   8   2   3 2877.38 80.7191   2
   8   2   4 50.9709 90.1203   2
   8   2   5 1458.67 89.2246   2
  -8   2  -6 1815.76 85.6297   2
  -8   2  -7 128.817 95.1266   2
  -8   2  -8 54.4462 113.434   2
  -8   2  -9-9.88661 90.4882   2
  -8   2 -10 1707.90 108.276   2
   8   3 -10 741.953 81.2649   2
   8   3  -9 108.036 148.602   2
   8   3  -8 1891.48 93.4164   2
   8   3  -7 2407.36 97.8700   2
   8   3  -6 2282.57 86.9354   2
   8   3  -5 2827.91 88.8834   2
   8   3  -4 149.422 106.489   2
  -8   3   3 364.720 112.293   2
   8   3   1 1604.02 97.9473   2
  -8   3  -2 991.791 91.4024   2
  -8   3  -3 575.917 101.356   2
  -8   3  -4 71.2569 93.7866   2
  -8   3  -5 681.910 79.6433   2
  -8   3  -6 43.4993 70.5950   2
  -8   3  -7 556.301 63.7880   2
  -8   3  -8 644.587 72.4589   2
  -8   3  -9 29.4441 84.9293   2
   8   4  -9 365.216 67.8477   2
   8   4  -7 2265.27 88.4969   2
   8   4  -6 472.092 70.4337   2
   8   4  -5 2113.08 63.5584   2
   8   4  -4 2643.12 81.0302   2
   8   4  -3 781.589 104.764   2
  -8   4  -1 1583.15 94.6584   2
  -8   4  -2 1922.63 133.543   2
  -8   4  -3 4281.55 89.3508   2
  -8   4  -4 1774.48 77.8287   2
   8   4   5 425.956 89.0691   2
  -8   4  -6 792.472 60.5459   2
  -8   4  -7 1115.40 78.3693   2
   8   5  -1 571.327 67.2466   2
   8   5   0 362.718 64.2350   2
  -9  -4   5 1119.82 70.1282   2
  -9  -4   4 213.940 72.3082   2
  -9  -4   3 3657.76 56.1838   2
  -9  -4  -1 3092.52 49.2018   2
  -9  -4  -2 6641.85 59.6410   2
  -9  -4  -3 564.171 57.9919   2
  -9  -3  10 261.821 75.1543   2
  -9  -3   9 225.808 92.0299   2
  -9  -3   8 1225.50 76.2439   2
  -9  -3   7 632.566 80.7475   2
  -9  -3   6 567.534 105.255   2
  -9  -3   5 773.157 78.0537   2
  -9  -3   4 470.739 74.8921   2
   9  -3  -3 2133.63 91.8483   2
  -9  -3   0 2218.32 166.329   2
  -9  -3  -1 632.154 55.8514   2
   9  -3   2 980.371 51.6854   2
   9  -3   3 2654.28 57.3473   2
   9  -3   4 913.294 91.4680   2
  -9  -3  -5 1037.59 58.6740   2
  -9  -3  -6 611.612 77.4615   2
  -9  -3  -7 404.336 68.5505   2
  -9  -2  11-5.24797 105.382   2
  -9  -2  10 1499.65 128.032   2
  -9  -2   9 2490.38 138.465   2
  -9  -2   8 514.028 93.6349   2
  -9  -2   7 1430.63 101.713   2
  -9  -2   6 411.749 82.5942   2
  -9  -2   5 2889.90 101.487   2
  -9  -2   4 2874.33 105.337   2
  -9  -2   3 1676.93 73.3437   2
   9  -2  -2 239.392 100.475   2
  -9  -2   1 2084.97 277.054   2
  -9  -2   0 3709.17 102.097   2
   9  -2   1 11130.3 75.6492   2
   9  -2   2 286.086 60.4874   2
   9  -2   3 2416.27 86.6498   2
  -9  -2  -4 1141.06 69.8649   2
  -9  -2  -5 1830.37 72.3943   2
  -9  -2  -6 2098.53 72.4136   2
  -9  -2  -7 360.517 74.6590   2
  -9  -2  -8 3725.75 88.9180   2
  -9  -2  -9 3733.85 81.5083   2
   9  -1 -12 1748.05 179.523   2
   9  -1 -11 243.233 121.171   2
   9  -1 -10 825.056 192.077   2
   9  -1  -9 238.434 131.202   2
   9  -1  -8 4069.19 136.584   2
  -9  -1   7 3983.10 119.303   2
  -9  -1   6 3265.67 118.184   2
  -9  -1   5 3403.88 112.361   2
  -9  -1   4 2451.44 96.8044   2
  -9  -1   3 11533.9 103.764   2
   9  -1   0 12437.0 705.726   2
  -9  -1  -1 5598.33 108.617   2
  -9  -1  -2 4266.29 97.2855   2
  -9  -1  -3 10811.1 116.030   2
  -9  -1  -4 5707.45 89.3838   2
   9  -1   5 3680.08 95.2634   2
  -9  -1  -6 1915.30 94.4827   2
  -9  -1  -7 607.991 82.4836   2
  -9  -1  -8 654.100 94.8516   2
  -9  -1  -9 782.647 73.3457   2
   9   0 -12 61.5781 164.061   2
  -9   0  11 423.379 220.673   2
   9   0 -10 775.329 142.555   2
   9   0  -9 59.2254 143.721   2
   9   0  -8 650.458 145.243   2
   9   0  -7 80.2909 172.651   2
  -9   0   6 1902.11 145.247   2
  -9   0   5 2761.83 147.646   2
  -9   0   4 1765.97 139.922   2
  -9   0  -2 221.020 188.626   2
   9   0   3 47.3520 120.668   2
  -9   0  -4 1165.79 93.0494   2
  -9   0  -5 484.729 83.9647   2
  -9   0  -6 2135.76 81.9484   2
  -9   0  -7 38.6011 98.5649   2
  -9   0  -8 113.333 83.6398   2
  -9   0  -9 43.9833 79.3152   2
   9   1 -11 220.425 107.839   2
   9   1 -10 740.117 114.998   2
   9   1  -9 327.026 144.258   2
  -9   1   8 4253.76 149.570   2
  -9   1   7 4516.24 120.391   2
  -9   1   6 3578.51 120.710   2
  -9   1   5 3587.79 117.166   2
  -9   1   4 2353.06 114.159   2
  -9   1   3 13715.7 268.201   2
  -9   1  -1 4774.29 124.179   2
  -9   1  -2 3776.45 94.9984   2
   9   1   3 9239.63 100.508   2
   9   1   4 4748.46 170.896   2
   9   1   5 2374.51 97.9634   2
  -9   1  -6 1144.86 92.3081   2
  -9   1  -7 481.984 141.574   2
  -9   1  -8 452.762 86.0555   2
   9   2 -11 26.4440 100.463   2
   9   2 -10 1609.60 90.5849   2
   9   2  -9 3360.12 100.571   2
   9   2  -8 575.368 97.4150   2
   9   2  -7 1656.22 104.350   2
  -9   2   6 395.983 117.440   2
  -9   2   5 3206.21 99.8709   2
  -9   2   4 2838.04 97.7704   2
   9   2  -3 1840.49 152.999   2
  -9   2   2 273.683 106.395   2
   9   2  -1 1358.08 133.977   2
   9   2   0 3368.43 136.805   2
  -9   2  -1 8923.80 110.683   2
   9   2   2 272.068 94.4116   2
  -9   2  -3 1735.57 101.623   2
  -9   2  -4 852.884 89.9992   2
  -9   2  -5 1267.05 85.8387   2
  -9   2  -6 1397.47 76.1130   2
  -9   2  -7 205.407 98.5877   2
   9   3 -10 340.853 73.0333   2
   9   3  -8 1638.52 75.6077   2
   9   3  -7 764.301 75.2610   2
   9   3  -6 671.776 119.463   2
   9   3  -5 842.871 72.9849   2
   9   3  -4 469.608 70.4883   2
  -9   3   3 1223.51 170.551   2
   9   3   0 1730.81 106.389   2
  -9   3  -1 611.215 69.3153   2
  -9   3  -2 752.647 88.8432   2
  -9   3  -3 2281.36 88.8152   2
  -9   3  -4 814.866 76.6672   2
  -9   3  -5 719.080 69.7691   2
  -9   3  -6 457.677 91.1243   2
  -9   3  -7 257.362 82.2054   2
   9   4   1 2377.24 94.6876   2
   9   4   3 444.974 69.6654   2
   9   4   4 27.5967 61.2789   2
 -10  -3   8 1057.13 66.5206   2
 -10  -3   7 463.005 81.6539   2
 -10  -3   6 480.377 94.3940   2
 -10  -3   5 131.854 80.0835   2
 -10  -3   4 176.291 76.7485   2
 -10  -3   0 2937.55 128.763   2
 -10  -3  -1 2189.10 73.0659   2
 -10  -3  -2 1197.52 73.4041   2
 -10  -3  -3 882.468 117.516   2
 -10  -3  -4 1730.44 61.5529   2
 -10  -3  -5 2002.28 53.7983   2
 -10  -2   8 605.967 114.138   2
 -10  -2   7 1786.43 133.688   2
 -10  -2   6 475.816 138.479   2
 -10  -2   5 752.348 105.796   2
 -10  -2   4 4441.00 98.5271   2
 -10  -2   3 2917.78 106.320   2
 -10  -2   1 5001.17 211.434   2
 -10  -2   0 877.756 91.5322   2
 -10  -2  -1 458.270 81.5411   2
 -10  -2  -2 7482.13 91.7884   2
 -10  -2  -3 13697.0 85.3049   2
 -10  -2  -4 1993.58 75.6838   2
 -10  -2  -5 424.000 66.3332   2
 -10  -2  -6 1653.25 63.9597   2
 -10  -1  10 34.9494 126.912   2
 -10  -1   9 2921.42 151.801   2
  10  -1  -8 210.983 123.499   2
 -10  -1   7 2046.81 135.988   2
 -10  -1   6 1472.48 175.811   2
 -10  -1   5 1666.97 152.431   2
 -10  -1   4 3970.33 157.486   2
 -10  -1   3 3966.54 242.031   2
 -10  -1  -2 429.104 169.415   2
 -10  -1  -3 1880.53 96.8761   2
 -10  -1  -4 581.654 87.6131   2
 -10  -1  -5 287.906 79.1486   2
 -10  -1  -6 852.772 75.1836   2
 -10  -1  -7 752.550 84.5823   2
  10   0 -10 5413.42 180.857   2
 -10   0   9 8476.40 138.592   2
 -10   0   8 2244.79 134.048   2
 -10   0   7 1532.46 134.001   2
  10   0  -6 23.5350 137.812   2
 -10   0   5 3114.49 145.867   2
  10   0  -4 8134.84 215.409   2
 -10   0  -3 384.650 162.057   2
 -10   0  -4 138.073 93.8871   2
 -10   0  -5 6754.24 102.334   2
 -10   0  -6 4395.61 142.754   2
 -10   0  -7 942.658 129.201   2
  10   1 -10 24.4972 142.676   2
  10   1  -9 3323.37 155.333   2
  10   1  -8 264.977 150.242   2
 -10   1   7 2173.48 121.870   2
 -10   1   6 1458.17 122.797   2
 -10   1   5 1537.35 121.902   2
 -10   1   4 3760.37 193.253   2
  10   1   1 5525.00 156.495   2
 -10   1  -2 235.215 119.728   2
 -10   1  -3 1263.37 115.184   2
 -10   1  -4 397.897 89.2018   2
 -10   1  -5 193.324 85.6519   2
 -10   1  -6 585.157 83.3224   2
 -10   1  -7 436.283 96.4445   2
  10   2  -9 2502.92 128.736   2
  10   2  -8 765.302 83.8710   2
  10   2  -7 1887.04 89.0005   2
 -10   2   6 525.744 77.8125   2
 -10   2   5 723.699 97.9783   2
  10   2  -4 4688.73 139.314   2
 -10   2   3 2733.97 97.3614   2
 -10   2   2 6701.94 102.317   2
  10   2  -1 3338.77 123.743   2
  10   2   0 953.555 111.973   2
  10   2   1 445.942 79.4346   2
 -10   2  -2 5788.49 95.2428   2
  10   2   3 9454.33 145.323   2
 -10   2  -4 1317.60 103.973   2
 -10   2  -5 237.955 91.8310   2
  10   3  -6 501.807 94.0728   2
  10   3  -5 200.244 91.8173   2
  10   3  -4 233.215 92.1688   2
  10   3   0 1830.08 106.747   2
 -10   3  -1 1840.20 72.9239   2
 -10   3  -2 883.953 65.9078   2
 -10   3  -3 727.703 60.3444   2
 -10   3  -4 1344.51 85.2494   2
 -10   3  -5 1643.86 72.8302   2
 -11  -2   7 45.9792 74.0301   2
 -11  -2   6 836.476 91.2283   2
 -11  -2   4 1375.36 110.613   2
 -11  -2   1 470.316 115.630   2
 -11  -2   0 355.479 67.1753   2
 -11  -2  -1 740.883 76.8469   2
 -11  -2  -2 2567.96 117.197   2
 -11  -1   8 1586.77 101.855   2
 -11  -1   7 3229.10 119.380   2
 -11  -1   6 1964.79 125.128   2
 -11  -1   5 4832.20 139.564   2
 -11  -1   4 1219.15 135.654   2
 -11  -1   3 398.774 205.761   2
 -11  -1   2 1737.55 190.080   2
 -11   0   8 820.259 115.890   2
 -11   0   7 5982.60 137.142   2
 -11   0   6 3075.04 113.489   2
 -11   0   5 475.797 139.302   2
 -11   0  -4 1149.45 93.8263   2
  11   1  -7 3425.33 138.361   2
  11   1  -6 1947.46 140.326   2
 -11   1   5 3963.98 93.8176   2
 -11   1  -1 1579.00 99.2143   2
 -11   1  -2 846.409 93.6864   2
 -11   1  -3 1391.34 91.5867   2
 -11   1  -4 956.177 86.4844   2
  11   2  -5 327.129 99.0578   2
 -11   2   3 341.644 72.4596   2
 -11   2  -1 536.950 91.6182   2
 -11   2  -3 694.310 79.3726   2
 -12   1  -1 1458.64 65.2030   2
   0   0   0 0.00000 0.00000   0
TITL 999_twin1_hklf4 in P2(1)
REM P2(1) (#4 in standard setting)
CELL 1.54184   9.681847   5.284670  13.963030  90.0000  96.0307  90.0000
ZERR    1.00   0.000163   0.000119   0.000268   0.0000   0.0017   0.0000
LATT -1
SYMM -x, y+1/2,-z
SFAC C H N O
UNIT 1.00 1.00 1.00 1.00
REM  CrysAlisPro recorded range (K): Min=170.0; max=170.0; aver:170.0
TEMP -103
TREF
HKLF 5

BASF 0.24526
END
;
_shelx_hkl_checksum                37716
_olex2_submission_special_instructions  'No special instructions were received'
_oxdiff_exptl_absorpt_empirical_details
;
Empirical correction (ABSPACK) includes:
- Absorption correction using spherical harmonics
- Frame scaling
;
_oxdiff_exptl_absorpt_empirical_full_max  6.518
_oxdiff_exptl_absorpt_empirical_full_min  0.403
_oxdiff_twin_integration_method    simultaneous
_oxdiff_twin_items                 2
loop_
  _twin_individual_id
  _twin_individual_mass_fraction_refined
  _oxdiff_twin_reflns_isolated
  _oxdiff_twin_reflns_overlapped
  _twin_individual_twin_lattice_type
  _twin_individual_twin_matrix_11
  _twin_individual_twin_matrix_12
  _twin_individual_twin_matrix_13
  _twin_individual_twin_matrix_21
  _twin_individual_twin_matrix_22
  _twin_individual_twin_matrix_23
  _twin_individual_twin_matrix_31
  _twin_individual_twin_matrix_32
  _twin_individual_twin_matrix_33
 1 0.761(2) 8942 757 ref 1.0000 0.0000 0.0000 0.0000 1.0000 0.0000 0.0000 0.0000
 1.0000
 2 0.239(2) 9005 757 nmt -1.0005 0.0093 -0.0012 -0.0033 0.9929 -0.0461 0.0038
 -0.3235 -0.9919

_twin_special_details
;
Component 2 rotated by -179.8693\% 
around [0.01 0.99 -0.16] (reciprocal) or [-0.00 1.00 -0.02] (direct)
;
